# Supplementary material for: Estimating the Prevalence of GNE Myopathy Using Population Genetic Databases
Source: Hum Mutat. 2024 Aug 29;2024:7377504. doi: 10.1155/2024/7377504 (PMC11919241; doi:10.1155/2024/7377504)
Supplement: Supporting Information 2 — Table S1: The list of known pathogenic GNEM variants obtained from literature and database sources with associated allele frequencies from GnomAD v2.1.1. [file 7377504.f2.xlsx]

## Sheet: Sheet1
Chromosome	Position Hg19	AscendingDNA change (cDNA)	Protein	rsIDs	Reference	Alternate	Ancestry	Publication	Database	Source	INFO	Annotation	Disease association	Filters - exomes	Filters - genomes	Transcript	HGVS Consequence	Protein Consequence	Transcript Consequence	VEP Annotation	ClinVar Clinical Significance	ClinVar Variation ID	Flags	Allele Count	Allele Number	Allele Frequency	Homozygote Count	Hemizygote Count	Allele Count African/African American	Allele Number African/African American	Homozygote Count African/African American	Hemizygote Count African/African American	Allele Count Latino/Admixed American	Allele Number Latino/Admixed American	Homozygote Count Latino/Admixed American	Hemizygote Count Latino/Admixed American	Allele Count Ashkenazi Jewish	Allele Number Ashkenazi Jewish	Homozygote Count Ashkenazi Jewish	Hemizygote Count Ashkenazi Jewish	Allele Count East Asian	Allele Number East Asian	Homozygote Count East Asian	Hemizygote Count East Asian	Allele Count European (Finnish)	Allele Number European (Finnish)	Homozygote Count European (Finnish)	Hemizygote Count European (Finnish)	Allele Count European (non-Finnish)
9	36229040	c.1141C>T	p.Gln381*	rs1276168825	G	A			Clinvar	gnomAD Exomes	Pathogenic	stop_gained	Homozygous embryonic lethal	PASS	NA	ENST00000396594.3	p.Gln381Ter	p.Gln381Ter	c.1141C>T	stop_gained	Pathogenic	1453995		1	251446	3.977e-06	0	0	0	16256	0	0	1	34592	0	0	0	10080	0	0	0	18394	0	0	0	21648	0	0	0
9	36222989	c.1510del	p.Ser504Profs*6	rs1057516965	GA	G			Clinvar	gnomAD Exomes	Pathogenic	frameshift_variant	Homozygous embryonic lethal	PASS	NA	ENST00000396594.3	p.Ser504ProfsTer6	p.Ser504ProfsTer6	c.1510delT	frameshift_variant	Likely pathogenic	371049		1	251374	3.97814e-06	0	0	0	16252	0	0	0	34590	0	0	0	10074	0	0	0	18394	0	0	0	21648	0	0	1
9	36219857	c.1885_1886dup	p.Glu630Glyfs*45	rs1436850036	C	CCT			Clinvar	gnomAD Exomes	Pathogenic	frameshift_variant	Homozygous embryonic lethal	PASS	NA	ENST00000396594.3	p.Glu630GlyfsTer45	p.Glu630GlyfsTer45	c.1885_1886dupAG	frameshift_variant	Pathogenic	597827		1	251470	3.97662e-06	0	0	0	16256	0	0	0	34588	0	0	0	10080	0	0	0	18394	0	0	0	21646	0	0	1
9	36276924	c.18T>A	p.Tyr6*	rs200763627	A	T			Clinvar	gnomAD Exomes,gnomAD Genomes	Pathogenic	stop_gained	Homozygous embryonic lethal	PASS	PASS	ENST00000396594.3	p.Tyr6Ter	p.Tyr6Ter	c.18T>A	stop_gained	Conflicting interpretations of pathogenicity	583405	lof_flag	51	279746	0.000182308	0	0	0	24124	0	0	1	35194	0	0	0	10320	0	0	49	19492	0	0	0	25020	0	0	0
9	36236982	c.710-1G>A		rs1256419231	C	T			Clinvar	gnomAD Exomes	Pathogenic	splice_acceptor_variant	Homozygous disease causing	PASS	NA	ENST00000396594.3	c.710-1G>A		c.710-1G>A	splice_acceptor_variant	Likely pathogenic	1067045		1	251088	3.98267e-06	0	0	0	16244	0	0	0	34540	0	0	0	10070	0	0	0	18390	0	0	0	21596	0	0	1
9	36236943	c.748C>T	p.Gln250*	rs1057516906	G	A			Clinvar	gnomAD Exomes	Pathogenic	stop_gained	Homozygous embryonic lethal	PASS	NA	ENST00000396594.3	p.Gln250Ter	p.Gln250Ter	c.748C>T	stop_gained	Likely pathogenic	370972		1	251342	3.97864e-06	0	0	0	16252	0	0	0	34568	0	0	0	10078	0	0	0	18392	0	0	0	21640	0	0	1
9	36219935	c.1806_1808del	p.Val603del	rs1294027346	CACA	C	Japanese	PMID: 24027297, PMID: 24796702	Clinvar, HGMD	gnomAD Exomes	Pathogenic	inframe_deletion	Homozygous disease causing	PASS	NA	ENST00000396594.3	p.Val603del	p.Val603del	c.1806_1808delTGT	inframe_deletion	Pathogenic/Likely pathogenic	503710		1	251488	3.97633e-06	0	0	0	16256	0	0	1	34592	0	0	0	10080	0	0	0	18394	0	0	0	21646	0	0	0
9	36219844	c.1900C>T	p.Leu634Phe	rs372732220	G	A	Japanese	PMID: 24027297, PMID: 24796702	Clinvar, HGMD	gnomAD Exomes	Pathogenic	missense_variant	Homozygous disease causing	PASS	NA	ENST00000396594.3	p.Leu634Phe	p.Leu634Phe	c.1900C>T	missense_variant	Conflicting interpretations of pathogenicity	283229		2	251450	7.95387e-06	0	0	0	16256	0	0	0	34592	0	0	0	10078	0	0	0	18394	0	0	0	21642	0	0	2
9	36227441	c.1178G>A	p.Gly393Glu	rs755188930	C	T	Southern England	PMID: 24695763, PMID: 29305133	Clinvar, HGMD	gnomAD Exomes	Pathogenic	missense_variant	Homozygous disease causing	PASS	NA	ENST00000396594.3	p.Gly393Glu	p.Gly393Glu	c.1178G>A	missense_variant	Pathogenic	872015		1	251134	3.98194e-06	0	0	0	16190	0	0	0	34582	0	0	0	10070	0	0	0	18390	0	0	0	21648	0	0	1
9	36246343	c.394C>T	p.Arg132Cys	rs148523065	G	A	Korean, Brazilian	PMID: 24796702, PMID: 22883483, PMID: 28099567	Clinvar, HGMD	gnomAD Exomes	Pathogenic	missense_variant	Homozygous disease causing	PASS	NA	ENST00000396594.3	p.Arg132Cys	p.Arg132Cys	c.394C>T	missense_variant	Conflicting interpretations of pathogenicity	554909		3	251220	1.19417e-05	0	0	0	16254	0	0	0	34592	0	0	0	10070	0	0	1	18394	0	0	0	21626	0	0	2
9	36222884	c.1616T>C	p.Leu539Ser	rs1057516798	A	G	Chinese	PMID: 25986339, PMID: 24796702, PMID: 30390020, PMID: 34676965, PMID: 21307865, PMID: 22196754, PMID: 23472144, PMID: 35138478, GNE genotype explains 20% of phenotypic variability in GNE myopathy	Clinvar, HGMD	gnomAD Genomes	Pathogenic	missense_variant	Homozygous disease causing	NA	PASS	ENST00000396594.3	p.Leu539Ser	p.Leu539Ser	c.1616T>C	missense_variant	Likely pathogenic	370826		1	31386	3.18613e-05	0	0	0	8710	0	0	0	848	0	0	0	290	0	0	0	1560	0	0	0	3474	0	0	1
9	36234112	c.880C>T	p.Arg294*	rs200643106	G	A	Chinese	PMID: 25986339, PMID: 35138478	Clinvar, HGMD	gnomAD Exomes	Pathogenic	stop_gained	Homozygous embryonic lethal	PASS	NA	ENST00000396594.3	p.Arg294Ter	p.Arg294Ter	c.880C>T	stop_gained	Pathogenic	966732		1	251444	3.97703e-06	0	0	0	16256	0	0	1	34592	0	0	0	10080	0	0	0	18394	0	0	0	21648	0	0	0
9	36217396	c.2228T>C	p.Met743Thr	rs28937594	A	G	Saudi Arabia	PMID: 27671536	Clinvar, HGMD	gnomAD Exomes	Pathogenic	missense_variant	Homozygous disease causing	PASS	NA	ENST00000396594.3	p.Met743Thr	p.Met743Thr	c.2228T>C	missense_variant	Pathogenic	6025		10	251286	3.97953e-05	0	0	0	16224	0	0	0	34572	0	0	0	10078	0	0	0	18394	0	0	0	21630	0	0	3
9	36222922	c.1578G>A	p.Trp526*	rs1212623980	C	T			Clinvar, HGMD	gnomAD Exomes,gnomAD Genomes	Pathogenic	stop_gained	Homozygous embryonic lethal	PASS	PASS	ENST00000396594.3	p.Trp526Ter	p.Trp526Ter	c.1578G>A	stop_gained	Likely pathogenic	553715		2	282896	7.06974e-06	0	0	0	24972	0	0	0	35440	0	0	0	10370	0	0	0	19954	0	0	0	25124	0	0	1
9	36246255	c.481del	p.Ile161Serfs*21	rs1423445315	AT	A			Clinvar, HGMD	gnomAD Exomes	Pathogenic	frameshift_variant	Homozygous embryonic lethal	PASS	NA	ENST00000396594.3	p.Ile161SerfsTer21	p.Ile161SerfsTer21	c.481delA	frameshift_variant	Pathogenic/Likely pathogenic	552473		1	251382	3.97801e-06	0	0	0	16256	0	0	1	34592	0	0	0	10078	0	0	0	18394	0	0	0	21648	0	0	0
9	36227268	c.1351C>T	p.Arg451*	rs747199032	G	A	Japan, Indian, Chinese	HIBM, GNEM with idiopathic thrombocytopenia, Thrombocytopenia	Clinvar, HGMD, LOVD	gnomAD Exomes	Pathogenic	stop_gained	Homozygous embryonic lethal	PASS	NA	ENST00000396594.3	p.Arg451Ter	p.Arg451Ter	c.1351C>T	stop_gained	Pathogenic	552288		4	251452	1.59076e-05	0	0	0	16254	0	0	0	34592	0	0	0	10078	0	0	0	18394	0	0	0	21648	0	0	4
9	36246028	c.709G>A	p.Gly237Ser	rs766266918	C	T	Italian, Caucasian	PMID: 15146476, PMID: 19596068, PMID: 22231866, PMID: 24796702, PMID: 27858732, PMID: 29305133, PMID: 17698786, PMID: 19426133	Clinvar, HGMD, LOVD	gnomAD Exomes	Pathogenic	missense_variant	Homozygous disease causing	PASS	NA	ENST00000396594.3	p.Gly237Ser	p.Gly237Ser	c.709G>A	missense_variant	Conflicting interpretations of pathogenicity	497177		1	251138	3.98187e-06	0	0	0	16256	0	0	0	34590	0	0	0	10078	0	0	0	18394	0	0	0	21418	0	0	1
9	36236951	c.740T>C	p.Val247Ala	rs779694939	A	G	USA	PMID: 19596068	Clinvar, HGMD, LOVD	gnomAD Exomes,gnomAD Genomes	Pathogenic	missense_variant	Homozygous disease causing	PASS	PASS	ENST00000396594.3	p.Val247Ala	p.Val247Ala	c.740T>C	missense_variant	Pathogenic/Likely pathogenic	218297		7	282752	2.47567e-05	0	0	0	24964	0	0	0	35420	0	0	0	10368	0	0	0	19954	0	0	0	25114	0	0	7
9	36236876	c.815T>G	p.Ile272Ser	rs759945787	A	C	Taiwan	PMID: 19596068	Clinvar, HGMD, LOVD	gnomAD Exomes	Pathogenic	missense_variant	Homozygous disease causing	PASS	NA	ENST00000396594.3	p.Ile272Ser	p.Ile272Ser	c.815T>G	missense_variant	Conflicting interpretations of pathogenicity	552257		2	251438	7.95425e-06	0	0	0	16256	0	0	0	34590	0	0	0	10078	0	0	1	18394	0	0	0	21642	0	0	1
9	36222824	c.1676T>G	p.Phe559Cys	rs986773986	A	C	Germany	PMID: 19596068, PMID: 12497639, PMID: 24796702, PMID: 29305133, PMID: 16503651, PMID: 19426133	Clinvar, HGMD, LOVD	gnomAD Exomes	Pathogenic	missense_variant	Homozygous disease causing	PASS	NA	ENST00000396594.3	p.Phe559Cys	p.Phe559Cys	c.1676T>G	missense_variant	Conflicting interpretations of pathogenicity	497075		1	251494	3.97624e-06	0	0	0	16256	0	0	0	34592	0	0	0	10080	0	0	0	18394	0	0	0	21648	0	0	1
9	36227395	c.1223delT	p.Ile408Thrfs*16	rs764041731	GA	G	Italian	PMID: 19596068, PMID: 20644153, PMID: 15146476, PMID: 15146476, PMID: 22231866, PMID: 22231866, PMID: 29305133, PMID: 24796702, PMID: 17698786	Clinvar, HGMD, LOVD	gnomAD Exomes	Pathogenic	frameshift_variant	Homozygous embryonic lethal	PASS	NA	ENST00000396594.3	p.Ile408ThrfsTer16	p.Ile408ThrfsTer16	c.1223delT	frameshift_variant	Pathogenic	956608		4	251390	1.59115e-05	0	0	0	16246	0	0	0	34586	0	0	0	10076	0	0	0	18388	0	0	0	21648	0	0	4
9	36234070	c.922C>T	p.Arg308Cys	rs762106720	G	A	France, Italian, Japanese, Southern England, French, Caucasian	PMID: 19596068, PMID: 22231866, PMID: 24027297, PMID: 24027297, PMID: 34511508, PMID: 24695763, PMID: 24796702, PMID: 27858732, PMID: 27858732, PMID: 27858732, PMID: 27858732, PMID: 27858732, PMID: 22507750, PMID: 25303967, PMID: 31616990, PMID: 31616990, PMID: 24027297, PMID: 24796702, PMID: 31286697, PMID: 25303967	Clinvar, HGMD, LOVD	gnomAD Exomes	Pathogenic	missense_variant	Homozygous disease causing	PASS	NA	ENST00000396594.3	p.Arg308Cys	p.Arg308Cys	c.922C>T	missense_variant	Pathogenic/Likely pathogenic	188847		5	251480	1.98823e-05	0	0	0	16256	0	0	0	34592	0	0	0	10080	0	0	2	18394	0	0	0	21648	0	0	1
9	36246160	c.577C>T	p.Arg193Cys	rs769215411	G	A	Italy, Indian, chinese, Brazilian	PMID: 19596068, PMID: 24005727, PMID: 24796702, PMID: 12811782, PMID: 29305133, PMID: 30390020, PMID: 34676965, PMID: 19426133, PMID: 28099567, PMID: 35138478	Clinvar, HGMD, LOVD	gnomAD Exomes	Pathogenic	missense_variant	Homozygous disease causing	PASS	NA	ENST00000396594.3	p.Arg193Cys	p.Arg193Cys	c.577C>T	missense_variant	Pathogenic/Likely pathogenic	290196		3	251340	1.1936e-05	0	0	0	16256	0	0	0	34590	0	0	0	10072	0	0	0	18394	0	0	0	21646	0	0	3
9	36229085	c.1096C>T	p.Arg366Trp	rs150132839	G	A	USA, Caucasian, Italian	PMID: 19596068, PMID: 24796702, PMID: 29305133, PMID: 19078806, PMID: 20059379, PMID: 24136589	Clinvar, HGMD, LOVD	gnomAD Exomes	Pathogenic	missense_variant	Homozygous disease causing	PASS	NA	ENST00000396594.3	p.Arg366Trp	p.Arg366Trp	c.1096C>T	missense_variant	Conflicting interpretations of pathogenicity	281291		4	251414	1.591e-05	0	0	0	16252	0	0	0	34590	0	0	0	10078	0	0	2	18390	0	0	0	21648	0	0	2
9	36217508	c.2116T>C	p.Tyr706His	rs1191857860	A	G	Italian	PMID: 22231866	Clinvar, HGMD, LOVD	gnomAD Exomes	Pathogenic	missense_variant	Homozygous disease causing	PASS	NA	ENST00000396594.3	p.Tyr706His	p.Tyr706His	c.2116T>C	missense_variant	Pathogenic	861130		3	251474	1.19297e-05	0	0	0	16254	0	0	0	34590	0	0	0	10080	0	0	0	18394	0	0	0	21648	0	0	2
9	36234006	c.986T>C	p.Ile329Thr	rs757091387	A	G	Japanese	PMID: 24027297	Clinvar, HGMD, LOVD	gnomAD Exomes	Pathogenic	missense_variant	Homozygous disease causing	PASS	NA	ENST00000396594.3	p.Ile329Thr	p.Ile329Thr	c.986T>C	missense_variant	Pathogenic/Likely pathogenic	498387		2	251486	7.95273e-06	0	0	0	16256	0	0	0	34592	0	0	0	10080	0	0	0	18394	0	0	1	21648	0	0	1
9	36219937	c.1807G>C	p.Val603Leu	rs121908632	C	G	Japan, Korea, Asian, Chinese, Caucasian	PMID: 24027297, Oshima J.; Sasaki K.; Sasaki M.; Shibuya Y.; Aihara Y.; Sekido M. Free Flap Harvesting from Paralytic Lower Limb in GNE Myopathy: a Case Report, PMID: 16503389, PMID:25986339, PMID: 26161358, PMID: 12177386, PMID: 12473753, PMID: 12473753, PMID: 11916006, PMID: 12913203, PMID: 14707127, PMID: 14733963, PMID: 34871992, PMID: 24685570, PMID: 25002140, PMID: 25257349, PMID: 24796702,…	Clinvar, HGMD, LOVD	gnomAD Exomes	Pathogenic	missense_variant	Homozygous disease causing	PASS	NA	ENST00000396594.3	p.Val603Leu	p.Val603Leu	c.1807G>C	missense_variant	Pathogenic	6033		4	251490	1.59052e-05	0	0	0	16256	0	0	0	34592	0	0	0	10080	0	0	4	18394	0	0	0	21648	0	0	0
9	36219976	c.1768G>A	p.Gly590Arg	rs762009737	C	T	Japanese, Greece	PMID: 24027297, PMID: 19596068, PMID: 14972325	Clinvar, HGMD, LOVD	gnomAD Exomes,gnomAD Genomes	Pathogenic	missense_variant	Homozygous disease causing	PASS	PASS	ENST00000396594.3	p.Gly590Arg	p.Gly590Arg	c.1768G>A	missense_variant	Conflicting interpretations of pathogenicity	288129		8	282878	2.82807e-05	0	0	0	24968	0	0	0	35440	0	0	0	10370	0	0	3	19948	0	0	0	25120	0	0	4
9	36246117	c.620A>T	p.Asp207Val	rs139425890	T	A	Japanese, Chinese, Korean	PMID: 24027297, PMID: 25986339, PMID: 26161358, PMID: 32400752, PMID: 12473753, PMID: 14707127, PMID: 14733963, PMID: 19596068, PMID: 24685570, PMID: 24796702, PMID: 25002140, PMID: 27829678, PMID: 29305133, PMID: 29307446, PMID: 30112071, PMID: 30390020, PMID: 31286697, PMID: 32761539, PMID: 33031330, PMID: 34676965, PMID: 35438352, PMID: 35503500, GNE genotype explains 20% of phenotypic variabi…	Clinvar, HGMD, LOVD	gnomAD Exomes,gnomAD Genomes	Pathogenic	missense_variant	Homozygous non disease causing	PASS	PASS	ENST00000396594.3	p.Asp207Val	p.Asp207Val	c.620A>T	missense_variant	Pathogenic/Likely pathogenic	41233		14	282714	4.952e-05	0	0	0	24968	0	0	0	35434	0	0	0	10360	0	0	12	19952	0	0	0	25122	0	0	0
9	36246032	c.705G>A	p.Trp235*		C	T	Caucasian	PMID: 24796702	Clinvar, HGMD, LOVD	gnomAD Genomes	Pathogenic	stop_gained	Homozygous embryonic lethal	NA	PASS	ENST00000396594.3	p.Trp235Ter	p.Trp235Ter	c.705G>A	stop_gained	Conflicting interpretations of pathogenicity	188796		1	31406	3.1841e-05	0	0	0	8712	0	0	0	848	0	0	0	290	0	0	0	1560	0	0	0	3474	0	0	1
9	36249273	c.173C>T	p.Pro58Leu	rs1236647498	G	A	Japanese, Indian, North Africa, Chinese	PMID: 24796702, PMID: 27858732, PMID: 24027297, PMID: 24005727, PMID: 25986339, PMID: 23127962, PMID: 24656604, PMID: 25303967, PMID: 35138478, PMID: 27858732, PMID: 24027297, PMID: 24005727, PMID: 25986339, PMID: 23127962, PMID: 24656604, PMID: 25303967, PMID: 35138478, PMID: 34716939	Clinvar, HGMD, LOVD	gnomAD Genomes	Pathogenic	missense_variant	Homozygous disease causing	NA	PASS	ENST00000396594.3	p.Pro58Leu	p.Pro58Leu	c.173C>T	missense_variant	Pathogenic/Likely pathogenic	551266		1	31400	3.18471e-05	0	0	0	8710	0	0	0	848	0	0	0	290	0	0	0	1560	0	0	0	3476	0	0	1
9	36223475	c.1399C>T	p.Gln467*	rs786204558	G	A	Taiwanese, Chinese	PMID: 24796702, PMID: 30390020, PMID: 32860282, PMID: 20059379, PMID: 35138478	Clinvar, HGMD, LOVD	gnomAD Exomes	Pathogenic	stop_gained	Homozygous embryonic lethal	PASS	NA	ENST00000396594.3	p.Gln467Ter	p.Gln467Ter	c.1399C>T	stop_gained	Pathogenic/Likely pathogenic	188916		1	251322	3.97896e-06	0	0	0	16208	0	0	0	34578	0	0	0	10080	0	0	1	18394	0	0	0	21636	0	0	0
9	36249331	c.115C>T	p.Arg39*	rs766420673	G	A	Caucasian, Chinese, Japanese, Caucasian	PMID: 24796702, PMID: 35503500, PMID: 32761539, PMID: 24027297, PMID: 25986339, PMID: 35138478, PMID: 20059379, PMID: 22196754, PMID: 22507750, PMID: 23127962, PMID: 25303967, PMID: 35138478	Clinvar, HGMD, LOVD	gnomAD Exomes	Pathogenic	stop_gained	Homozygous embryonic lethal	PASS	NA	ENST00000396594.3	p.Arg39Ter	p.Arg39Ter	c.115C>T	stop_gained	Pathogenic/Likely pathogenic	552994		2	251278	7.95931e-06	0	0	0	16252	0	0	0	34572	0	0	0	10072	0	0	0	18392	0	0	0	21648	0	0	2
9	36222882	c.1618C>T	p.His540Tyr	rs754892377	G	A	Chinese, Caucasian, Turkish,	PMID: 25986339, PMID: 29305133, PMID: 24796702, PMID: 27858732, PMID: 30390020, PMID: 28641925, PMID: 29305133, PMID: 21307865, PMID: 22196754, PMID: 35138478	Clinvar, HGMD, LOVD	gnomAD Exomes	Pathogenic	missense_variant	Homozygous disease causing	PASS	NA	ENST00000396594.3	p.His540Tyr	p.His540Tyr	c.1618C>T	missense_variant	Likely pathogenic	553974		2	251490	7.9526e-06	0	0	0	16256	0	0	0	34592	0	0	0	10080	0	0	2	18394	0	0	0	21648	0	0	0
9	36246258	c.479G>A	p.Arg160Gln	rs748704459	C	T	Japan, Korea, southern england	PMID: 29305133, PMID: 19596068, PMID: 24027297, PMID: 24695763, PMID: 24796702, PMID: 29305133, PMID: 35438352, PMID: 15136692, PMID: 16372135, PMID: 22507750, PMID: 23127962, PMID: 25303967, PMID: 34716939, PMID: 34716939	Clinvar, HGMD, LOVD	gnomAD Exomes	Pathogenic	missense_variant	Homozygous disease causing	PASS	NA	ENST00000396594.3	p.Arg160Gln	p.Arg160Gln	c.479G>A	missense_variant	Pathogenic/Likely pathogenic	189156		1	251360	3.97836e-06	0	0	0	16256	0	0	0	34590	0	0	0	10078	0	0	0	18394	0	0	0	21648	0	0	1
9	36249349	c.97G>T	p.Glu33*	rs886044514	C	A		PMID: 33250842	Clinvar, HGMD, LOVD	gnomAD Exomes	Pathogenic	stop_gained	Homozygous embryonic lethal	PASS	NA	ENST00000396594.3	p.Glu33Ter	p.Glu33Ter	c.97G>T	stop_gained	Pathogenic/Likely pathogenic	290631		1	251022	3.98371e-06	0	0	0	16228	0	0	0	34548	0	0	0	10064	0	0	0	18390	0	0	0	21646	0	0	0
9	36236861	c.830G>A	p.Arg277Gln	rs121908629	C	T	Bohemian/Czech/French Canadian, Caucasian, Taiwainese, Japanese, Italian, Bahamas,Iranian, Southern England, Non-Jewish Persian, Middle East, Non-Rajasthan, Chinese	PMID: 33250842, PMID: 16534119, PMID: 17261181, PMID: 18182043, PMID: 19426133, PMID: 20059379, PMID: 25303967, PMID: 15146476, PMID: 15694140, PMID: 19596068, PMID: 22231866, PMID: 24027297, PMID: 17098358, PMID: 17098358, PMID: 11528398, PMID: 12497639, PMID: 24695763, PMID: 24796702, PMID: 25966635, PMID: 27858732, PMID: 28320138, PMID: 29305133, PMID: 29406958, PMID: 30390020, PMID: 33214394,…	Clinvar, HGMD, LOVD	gnomAD Exomes	Pathogenic	missense_variant	Homozygous disease causing	PASS	NA	ENST00000396594.3	p.Arg277Gln	p.Arg277Gln	c.830G>A	missense_variant	Pathogenic/Likely pathogenic	6030		7	251416	2.78423e-05	0	0	0	16254	0	0	0	34584	0	0	1	10078	0	0	2	18394	0	0	0	21638	0	0	4
9	36219891	c.1853T>C	p.Ile618Thr	rs748949603	A	G	Japanese, USA, Italian, Republic of Ireland, Algerian, Chinese, Cajun, Roman/Gypsies, Bulgarian, Indian, Rajasthan, North African	PMID: 33250842, PMID: 19596068, PMID: 20300792, PMID: 22231866, PMID: 24027297, PMID: 25986339, PMID: 29305133, PMID: 12497639, PMID: 12497639, PMID: 24685570, PMID: 24695763, PMID: 24796702, PMID: 25002140, PMID: 26231298, PMID: 27858732, PMID: 27858732, PMID: 28320138, PMID: 28320138, PMID: 28320138, PMID: 28320138, PMID: 28320138, PMID: 28320138, PMID: 28320138, PMID: 29305133, PMID: 33197058,…	Clinvar, HGMD, LOVD	gnomAD Exomes	Pathogenic	missense_variant	Homozygous disease causing	PASS	NA	ENST00000396594.3	p.Ile618Thr	p.Ile618Thr	c.1853T>C	missense_variant	Pathogenic	188882		1	251492	3.97627e-06	0	0	0	16256	0	0	0	34592	0	0	0	10080	0	0	0	18394	0	0	0	21648	0	0	0
9	36246469	c.268C>T	p.Arg90*	rs745517517	G	A	Mauritius island	PMID: 33250842, PMID: 27858732	Clinvar, HGMD, LOVD	gnomAD Exomes	Pathogenic	stop_gained	Homozygous embryonic lethal	PASS	NA	ENST00000396594.3	p.Arg90Ter	p.Arg90Ter	c.268C>T	stop_gained	Pathogenic	285936		7	247576	2.82741e-05	0	0	0	15396	0	0	1	34536	0	0	0	9986	0	0	0	18328	0	0	0	21612	0	0	6
9	36222836	c.1664C>T	p.Ala555Val	rs764698870	G	A	South America, France, Thai, Japanese, Chinese, Texas, French, Mexican, Caucasian, Korean, Non-Rajasthan	PMID: 33250842, PMID: 31286697, PMID: 24027297, PMID: 16810679, PMID: 19596068, PMID: 25986339, PMID: 12409274, PMID: 14707127, PMID: 33250842, PMID: 24796702, PMID: 27858732, PMID: 30390020, PMID: 27363342, PMID: 28320138, PMID: 29305133, PMID: 34871992, PMID: 16503651, PMID: 19426133, PMID: 23549799, PMID: 31616990, PMID: 35138478	Clinvar, HGMD, LOVD	gnomAD Exomes	Pathogenic	missense_variant	Homozygous disease causing	PASS	NA	ENST00000396594.3	p.Ala555Val	p.Ala555Val	c.1664C>T	missense_variant	Pathogenic/Likely pathogenic	424619		12	251492	4.77152e-05	0	0	0	16256	0	0	4	34592	0	0	0	10080	0	0	4	18394	0	0	0	21646	0	0	4
9	36246178	c.559T>C	p.Tyr187His	rs794727505	A	G	Pakistan	PMID: 34452636	Clinvar, HGMD, LOVD	gnomAD Exomes	Pathogenic	missense_variant	Homozygous disease causing	PASS	NA	ENST00000396594.3	p.Tyr187His	p.Tyr187His	c.559T>C	missense_variant	Conflicting interpretations of pathogenicity	196410		2	251394	7.95564e-06	0	0	0	16256	0	0	0	34592	0	0	0	10076	0	0	0	18394	0	0	0	21648	0	0	0
9	36218198	c.2008C>T	p.Gln670*	rs886042195	G	A			Clinvar, LOVD	gnomAD Exomes	Pathogenic	stop_gained	Homozygous embryonic lethal	PASS	NA	ENST00000396594.3	p.Gln670Ter	p.Gln670Ter	c.2008C>T	stop_gained	Pathogenic/Likely pathogenic	281593		1	251478	3.97649e-06	0	0	0	16256	0	0	0	34592	0	0	0	10080	0	0	0	18394	0	0	0	21644	0	0	1
9	36246039	c.694_697dup	p.Arg233Hisfs*7	rs752650334	C	CGAAT			Clinvar, LOVD	gnomAD Exomes	Pathogenic	frameshift_variant	Homozygous embryonic lethal	PASS	NA	ENST00000396594.3	p.Arg233HisfsTer7	p.Arg233HisfsTer7	c.694_697dupATTC	frameshift_variant	Pathogenic	496957		1	251240	3.98026e-06	0	0	0	16256	0	0	0	34590	0	0	0	10076	0	0	0	18392	0	0	0	21514	0	0	1
9	36249367	c.79C>T	p.Arg27*	rs794727279	G	A			Clinvar, LOVD	gnomAD Exomes	Pathogenic	stop_gained	Homozygous embryonic lethal	PASS	NA	ENST00000396594.3	p.Arg27Ter	p.Arg27Ter	c.79C>T	stop_gained	Conflicting interpretations of pathogenicity	195244		1	250480	3.99233e-06	0	0	0	16184	0	0	0	34496	0	0	0	10038	0	0	0	18380	0	0	0	21638	0	0	0
9	36246327	c.410T>C	p.Ile137Thr	rs773920008	A	G	Japanese, Chinese	PMID: 24027297, PMID: 22196754, PMID: 24796702, PMID: 35138478	HGMD	gnomAD Exomes	Pathogenic	missense_variant	Homozygous disease causing	PASS	NA	ENST00000396594.3	p.Ile137Thr	p.Ile137Thr	c.410T>C	missense_variant	Uncertain significance	288301		1	251294	3.9794e-06	0	0	0	16254	0	0	1	34588	0	0	0	10074	0	0	0	18394	0	0	0	21640	0	0	0
9	36236850	c.841C>A	p.Leu281Met	rs886042585	G	T	Scotland	PMID: 24695763	HGMD	gnomAD Exomes	Pathogenic	missense_variant	Homozygous disease causing	PASS	NA	ENST00000396594.3	p.Leu281Met	p.Leu281Met	c.841C>A	missense_variant	Uncertain significance	283249		1	251416	3.97747e-06	0	0	0	16254	0	0	0	34588	0	0	0	10078	0	0	0	18394	0	0	0	21628	0	0	1
9	36246406	c.331G>T	p.Asp111Tyr	rs1438121702	C	A	Republic of Ireland	PMID: 24695763, PMID: 29305133	HGMD	gnomAD Exomes	Pathogenic	missense_variant	Homozygous disease causing	PASS	NA	ENST00000396594.3	p.Asp111Tyr	p.Asp111Tyr	c.331G>T	missense_variant				1	250522	3.99167e-06	0	0	0	16124	0	0	0	34576	0	0	0	10022	0	0	0	18384	0	0	0	21598	0	0	1
9	36223480	c.1394A>G	p.Tyr465Cys	rs1447770049	T	C	Korean	PMID: 24796702, PMID: 31286697	HGMD	gnomAD Exomes	Pathogenic	missense_variant	Homozygous disease causing	PASS	NA	ENST00000396594.3	p.Tyr465Cys	p.Tyr465Cys	c.1394A>G	missense_variant	Uncertain significance	499709		1	251284	3.97956e-06	0	0	0	16186	0	0	0	34574	0	0	0	10078	0	0	0	18394	0	0	1	21632	0	0	0
9	36218248	c.1958T>G	p.Val653Gly	rs764167242	A	C	Chinese	PMID: 25986339	HGMD	gnomAD Exomes	Pathogenic	missense_variant	Homozygous disease causing	PASS	NA	ENST00000396594.3	p.Val653Gly	p.Val653Gly	c.1958T>G	missense_variant				1	251472	3.97659e-06	0	0	0	16256	0	0	0	34592	0	0	0	10078	0	0	0	18394	0	0	0	21644	0	0	1
9	36219909	c.1835G>T	p.Cys612Phe	rs756926638	C	A	Caucasian	PMID: 27858732	HGMD	gnomAD Exomes	Pathogenic	missense_variant	Homozygous disease causing	PASS	NA	ENST00000396594.3	p.Cys612Phe	p.Cys612Phe	c.1835G>T	missense_variant	Uncertain significance	497836		1	251488	3.97633e-06	0	0	0	16256	0	0	0	34592	0	0	0	10080	0	0	0	18394	0	0	0	21646	0	0	1
9	36227436	c.1183G>A	p.Gly395Arg	rs762981286	C	T	Caucasian, Chinese	PMID: 27858732, PMID: 30390020, PMID: 35138478	HGMD	gnomAD Exomes	Pathogenic	missense_variant	Homozygous disease causing	PASS	NA	ENST00000396594.3	p.Gly395Arg	p.Gly395Arg	c.1183G>A	missense_variant				2	251230	7.96083e-06	0	0	0	16220	0	0	0	34578	0	0	0	10072	0	0	0	18390	0	0	0	21648	0	0	2
9	36246087	c.650A>G	p.Tyr217Cys	rs747496165	T	C		PMID: 29305133	HGMD	gnomAD Exomes	Pathogenic	missense_variant	Homozygous disease causing	PASS	NA	ENST00000396594.3	p.Tyr217Cys	p.Tyr217Cys	c.650A>G	missense_variant	Likely pathogenic	2440544		2	251308	7.95836e-06	0	0	0	16256	0	0	1	34584	0	0	0	10074	0	0	0	18394	0	0	0	21638	0	0	0
9	36227445	c.1174T>C	p.Tyr392His	rs1192630467	A	G	Indian	PMID: 29480215	HGMD	gnomAD Genomes	Pathogenic	missense_variant	Homozygous disease causing	NA	PASS	ENST00000396594.3	p.Tyr392His	p.Tyr392His	c.1174T>C	missense_variant	Uncertain significance	568002		1	31404	3.18431e-05	0	0	0	8716	0	0	0	848	0	0	0	290	0	0	0	1560	0	0	0	3474	0	0	1
9	36236832	c.859G>A	p.Ala287Thr	rs375740268	C	T	Chinese	PMID: 30112071, PMID: 35438352, PMID: 35138478	HGMD	gnomAD Exomes	Pathogenic	missense_variant	Homozygous disease causing	PASS	NA	ENST00000396594.3	p.Ala287Thr	p.Ala287Thr	c.859G>A	missense_variant	Uncertain significance	1308372		2	251376	7.95621e-06	0	0	0	16250	0	0	0	34586	0	0	0	10078	0	0	0	18394	0	0	0	21610	0	0	2
9	36223499	c.1375G>A	p.Gly459Ser	rs767409392	C	T	Venezuelan	PMID: 30467490	HGMD	gnomAD Exomes	Pathogenic	missense_variant	Homozygous disease causing	PASS	NA	ENST00000396594.3	p.Gly459Ser	p.Gly459Ser	c.1375G>A	missense_variant	Uncertain significance	1445085		1	251080	3.98279e-06	0	0	0	16086	0	0	0	34554	0	0	0	10078	0	0	0	18394	0	0	0	21622	0	0	1
9	36217525	c.2099G>A	p.Gly700Glu	rs1408011573	C	T	Chinese	PMID: 34676965	HGMD	gnomAD Exomes	Pathogenic	missense_variant	Homozygous disease causing	PASS	NA	ENST00000396594.3	p.Gly700Glu	p.Gly700Glu	c.2099G>A	missense_variant				1	251472	3.97659e-06	0	0	0	16254	0	0	0	34590	0	0	0	10080	0	0	0	18394	0	0	0	21648	0	0	1
9	36234034	c.958C>T	p.Gln320*	rs775446242	G	A	Chinese	PMID: 35138478	HGMD	gnomAD Exomes	Pathogenic	stop_gained	Homozygous embryonic lethal	PASS	NA	ENST00000396594.3	p.Gln320Ter	p.Gln320Ter	c.958C>T	stop_gained				1	251482	3.97643e-06	0	0	0	16256	0	0	0	34592	0	0	0	10080	0	0	0	18394	0	0	0	21646	0	0	1
9	36246487	c.258-8G>A	IVS2 as G-A -8	rs918998080	C	T			HGMD	gnomAD Exomes	Pathogenic	splice_region_variant	Homozygous disease causing	PASS	NA	ENST00000396594.3	c.258-8G>A		c.258-8G>A	splice_region_variant	Uncertain significance	619300		1	246274	4.06052e-06	0	0	0	15228	0	0	0	34486	0	0	0	9958	0	0	0	18308	0	0	0	21486	0	0	1
9	36246039	c.698G>T	p.Arg233Leu	rs752650334	C	A	Greek	PMID: 14972325, PMID: 24796702	HGMD, LOVD	gnomAD Exomes	Pathogenic	missense_variant	Homozygous disease causing	PASS	NA	ENST00000396594.3	p.Arg233Leu	p.Arg233Leu	c.698G>T	missense_variant				1	251240	3.98026e-06	0	0	0	16256	0	0	0	34590	0	0	0	10076	0	0	0	18392	0	0	0	21514	0	0	1
9	36217495	c.2129T>G	p.Val710Gly	rs1436497533	A	C	France	PMID: 19596068	HGMD, LOVD	gnomAD Exomes	Pathogenic	missense_variant	Homozygous disease causing	PASS	NA	ENST00000396594.3	p.Val710Gly	p.Val710Gly	c.2129T>G	missense_variant				1	251472	3.97659e-06	0	0	0	16254	0	0	0	34590	0	0	0	10080	0	0	0	18394	0	0	0	21648	0	0	1
9	36246046	c.691A>T	p.Ile231Phe	rs369328625	T	A	USA	PMID: 19596068	HGMD, LOVD	gnomAD Exomes	Pathogenic	missense_variant	Homozygous disease causing	PASS	NA	ENST00000396594.3	p.Ile231Phe	p.Ile231Phe	c.691A>T	missense_variant	Conflicting interpretations of pathogenicity	558623		9	251334	3.58089e-05	0	0	0	16256	0	0	2	34590	0	0	0	10076	0	0	0	18394	0	0	0	21588	0	0	6
9	36222868	c.1632G>A	p.Trp544*		C	T	Taiwan, Indian, Chinese	PMID: 19596068, PMID: 24005727, PMID: 24796702, PMID: 15834044, PMID: 15834044, PMID: 21307865, PMID: 22196754, PMID: 25123033, PMID: 28505249, PMID: 35138478	HGMD, LOVD	gnomAD Exomes	Pathogenic	stop_gained	Homozygous embryonic lethal	PASS	NA	ENST00000396594.3	p.Trp544Ter	p.Trp544Ter	c.1632G>A	stop_gained	Pathogenic	2195084		1	251492	3.97627e-06	0	0	0	16256	0	0	0	34592	0	0	0	10080	0	0	0	18394	0	0	0	21648	0	0	1
9	36218225	c.1981G>A	p.Ala661Thr	rs1382191649	C	T	Japan	PMID: 19596068, PMID: 24027297, PMID: 12473753, PMID: 24796702, PMID: 16503651, PMID: 19426133, PMID: 22507750, PMID: 23127962, PMID: 23496965, PMID: 25303967	HGMD, LOVD	gnomAD Exomes	Pathogenic	missense_variant	Homozygous disease causing	PASS	NA	ENST00000396594.3	p.Ala661Thr	p.Ala661Thr	c.1981G>A	missense_variant				1	251478	3.97649e-06	0	0	0	16256	0	0	0	34592	0	0	0	10080	0	0	0	18394	0	0	0	21642	0	0	1
9	36222875	c.1625C>T	p.Pro542Leu	rs1414079876	G	A	Thailand	PMID: 19596068, PMID: 24796702	HGMD, LOVD	gnomAD Exomes	Pathogenic	missense_variant	Homozygous disease causing	PASS	NA	ENST00000396594.3	p.Pro542Leu	p.Pro542Leu	c.1625C>T	missense_variant	Uncertain significance	551184		1	251494	3.97624e-06	0	0	0	16256	0	0	0	34592	0	0	0	10080	0	0	0	18394	0	0	0	21648	0	0	1
9	36222875	c.1625C>A	p.Pro542His	rs1414079876	G	T	Japan	PMID: 19596068, PMID: 24796702, PMID: 15793292	HGMD, LOVD	gnomAD Exomes	Pathogenic	missense_variant	Homozygous disease causing	PASS	NA	ENST00000396594.3	p.Pro542His	p.Pro542His	c.1625C>A	missense_variant			mnv	1	251494	3.97624e-06	0	0	0	16256	0	0	0	34592	0	0	0	10080	0	0	0	18394	0	0	0	21648	0	0	1
9	36219880	c.1864G>A	p.Ala622Thr	rs752286512	C	T	Korea, Chinese, Japanese	PMID: 19596068, PMID: 24796702, PMID: 29305133, PMID: 30390020, PMID: 31286697, PMID: 31286697, PMID: 31286697, PMID: 34871992, PMID: 16372135, PMID: 22196754, PMID: 25303967, PMID: 29603301, PMID: 30198236, PMID: 34716939, PMID: 35138478, PMID: 35138478	HGMD, LOVD	gnomAD Exomes	Pathogenic	missense_variant	Homozygous disease causing	PASS	NA	ENST00000396594.3	p.Ala622Thr	p.Ala622Thr	c.1864G>A	missense_variant	Uncertain significance	498575		2	251484	7.95279e-06	0	0	0	16256	0	0	0	34592	0	0	0	10080	0	0	0	18394	0	0	0	21648	0	0	2
9	36217526	c.2098G>A	p.Gly700Arg	rs776384541	C	T	Japanese, Asian-Indian, Portuguese	PMID: 24027297, PMID: 23437777, PMID: 24796702	HGMD, LOVD	gnomAD Exomes	Pathogenic	missense_variant	Homozygous disease causing	PASS	NA	ENST00000396594.3	p.Gly700Arg	p.Gly700Arg	c.2098G>A	missense_variant	Conflicting interpretations of pathogenicity	290224		5	251470	1.98831e-05	0	0	0	16254	0	0	3	34590	0	0	1	10080	0	0	0	18394	0	0	0	21648	0	0	1
9	36234009	c.983T>C	p.Met328Thr	rs778668749	A	G	Indian	PMID: 24796702	HGMD, LOVD	gnomAD Exomes	Pathogenic	missense_variant	Homozygous disease causing	PASS	NA	ENST00000396594.3	p.Met328Thr	p.Met328Thr	c.983T>C	missense_variant	Uncertain significance	598330		1	251484	3.9764e-06	0	0	0	16256	0	0	0	34590	0	0	0	10080	0	0	0	18394	0	0	0	21648	0	0	0
9	36233989	c.1003G>A	p.Gly335Arg	rs755743750	C	T	Indian, Chinese	PMID: 24796702, PMID: 24005727, PMID: 25986339, PMID: 35138478	HGMD, LOVD	gnomAD Exomes	Pathogenic	missense_variant	Homozygous disease causing	PASS	NA	ENST00000396594.3	p.Gly335Arg	p.Gly335Arg	c.1003G>A	missense_variant	Uncertain significance	554824		1	251488	3.97633e-06	0	0	0	16256	0	0	0	34592	0	0	0	10080	0	0	0	18394	0	0	0	21648	0	0	1
9	36246466	c.271A>G	p.Met91Val	rs770405092	T	G	Portuguese	PMID: 24796702, PMID: 29305133	HGMD, LOVD	gnomAD Exomes	Pathogenic	start_lost	Homozygous disease causing	PASS	NA	ENST00000539208.1	p.Met1?	p.Met1?	c.1A>C	start_lost				1	247844	4.0348e-06	0	0	0	15434	0	0	0	34546	0	0	0	9996	0	0	0	18332	0	0	0	21628	0	0	0
9	36233982	c.1010G>A	p.Arg337Gln	rs1455785164	C	T	Japanese, Chinese	PMID: 24796702, PMID: 30390020, PMID: 31286697, PMID: 19596068, PMID: 12473753, PMID: 19426133, PMID: 22507750, PMID: 35138478	HGMD, LOVD	gnomAD Exomes	Pathogenic	missense_variant	Homozygous disease causing	PASS	NA	ENST00000396594.3	p.Arg337Gln	p.Arg337Gln	c.1010G>A	missense_variant	Uncertain significance	498574		1	251486	3.97636e-06	0	0	0	16256	0	0	0	34592	0	0	0	10080	0	0	0	18394	0	0	0	21648	0	0	1
9	36236927	c.764C>T	p.Thr255Ile	rs750253826	G	A			Patient List	gnomAD Exomes	Pathogenic	missense_variant	Homozygous disease causing	PASS	NA	ENST00000396594.3	p.Thr255Ile	p.Thr255Ile	c.764C>T	missense_variant				3	251372	1.19345e-05	0	0	0	16252	0	0	0	34574	0	0	0	10078	0	0	0	18392	0	0	0	21636	0	0	3
9	36222923	c.1577G>A	p.Trp526*	rs1278624200	C	T	Caucasian	PMID: 24796702		gnomAD Exomes,gnomAD Genomes	Pathogenic	stop_gained	Homozygous embryonic lethal	PASS	PASS	ENST00000396594.3	p.Trp526Ter	p.Trp526Ter	c.1577G>A	stop_gained				2	282890	7.06989e-06	0	0	0	24970	0	0	0	35440	0	0	0	10370	0	0	0	19954	0	0	2	25122	0	0	0
9	36249250	c.196G>A	p.Glu66Lys	rs758157078	C	T	Chinese	PMID: 24796702, PMID: 21307865, PMID: 22196754, PMID: 23472144, PMID: 35138478		gnomAD Exomes	Pathogenic	missense_variant	Homozygous disease causing	PASS	NA	ENST00000396594.3	p.Glu66Lys	p.Glu66Lys	c.196G>A	missense_variant	Uncertain significance	597097		3	251480	1.19294e-05	0	0	0	16256	0	0	0	34592	0	0	0	10080	0	0	0	18394	0	0	0	21648	0	0	3
9	36219946	c.1798C>A	p.His600Asn	rs1192552968	G	T		PMID: 29305133		gnomAD Genomes	Pathogenic	missense_variant	Homozygous disease causing	NA	PASS	ENST00000396594.3	p.His600Asn	p.His600Asn	c.1798C>A	missense_variant				1	31396	3.18512e-05	0	0	0	8708	0	0	1	848	0	0	0	290	0	0	0	1560	0	0	0	3474	0	0	0
9	36218288	c.1918C>T	p.Leu640Phe	rs1259888431	G	A		PMID: 29305133		gnomAD Exomes	Pathogenic	missense_variant	Homozygous disease causing	PASS	NA	ENST00000396594.3	p.Leu640Phe	p.Leu640Phe	c.1918C>T	missense_variant				1	251410	3.97757e-06	0	0	0	16256	0	0	0	34590	0	0	0	10080	0	0	0	18394	0	0	0	21626	0	0	0
9	36246397	c.340G>A	p.Ala114Thr	rs1482972274	C	T		PMID: 29305133		gnomAD Exomes	Pathogenic	missense_variant	Homozygous disease causing	PASS	NA	ENST00000396594.3	p.Ala114Thr	p.Ala114Thr	c.340G>A	missense_variant	Uncertain significance	1347714		1	250630	3.98995e-06	0	0	0	16206	0	0	1	34560	0	0	0	10030	0	0	0	18390	0	0	0	21606	0	0	0
9	36233937	c.1055G>A	p.Arg352His	rs1234658537	C	T	Chinese	PMID: 35438352		gnomAD Exomes	Pathogenic	missense_variant	Homozygous disease causing	PASS	NA	ENST00000396594.3	p.Arg352His	p.Arg352His	c.1055G>A	missense_variant	Uncertain significance	2432221		1	251406	3.97763e-06	0	0	0	16256	0	0	1	34592	0	0	0	10080	0	0	0	18394	0	0	0	21646	0	0	0
9	36246246	c.491T>C	p.Ile164Thr	rs777361471	A	G	Chinese	PMID: 35438352		gnomAD Exomes	Pathogenic	missense_variant	Homozygous disease causing	PASS	NA	ENST00000396594.3	p.Ile164Thr	p.Ile164Thr	c.491T>C	missense_variant				3	251398	1.19333e-05	0	0	0	16256	0	0	0	34592	0	0	0	10076	0	0	0	18394	0	0	0	21648	0	0	3
9	36246196	c.541A>T	p.Ile181Leu	rs758814313	T	A	Chinese	PMID: 35438352		gnomAD Exomes	Pathogenic	missense_variant	Homozygous disease causing	PASS	NA	ENST00000396594.3	p.Ile181Leu	p.Ile181Leu	c.541A>T	missense_variant				1	251398	3.97776e-06	0	0	0	16256	0	0	0	34592	0	0	0	10076	0	0	0	18394	0	0	0	21648	0	0	0
9	36229070	c.1111C>T	p.Gln371*	rs983424324	G	A			Clinvar	gnomAD Exomes	Pathogenic	stop_gained	Homozygous embryonic lethal	PASS	NA	ENST00000396594.3	p.Gln371Ter	p.Gln371Ter	c.1111C>T	stop_gained	Pathogenic	1388859		1	251440	3.97709e-06	0	0	1	16256	0	0	0	34592	0	0	0	10080	0	0	0	18390	0	0	0	21648	0	0	0
9	36246342	c.395G>A	p.Arg132His	rs144727134	C	T	Japanese	PMID: 22855677, PMID: 24027297, PMID: 24796702, PMID: 31286697, PMID: 25303967, PMID: 34871992	Clinvar, HGMD	gnomAD Exomes	Pathogenic	missense_variant	Homozygous disease causing	PASS	NA	ENST00000396594.3	p.Arg132His	p.Arg132His	c.395G>A	missense_variant	Conflicting interpretations of pathogenicity	1303134		2	251206	7.96159e-06	0	0	1	16254	0	0	0	34588	0	0	0	10070	0	0	1	18394	0	0	0	21628	0	0	0
9	36217435	c.2189C>T	p.Ser730Leu	rs552758282	G	A	Middle-Eastern	PMID: 24796702	Clinvar, HGMD	gnomAD Exomes	Pathogenic	missense_variant	Homozygous disease causing	PASS	NA	ENST00000396594.3	p.Ser730Leu	p.Ser730Leu	c.2189C>T	missense_variant	Conflicting interpretations of pathogenicity	632044		2	251430	7.9545e-06	0	0	1	16252	0	0	1	34586	0	0	0	10076	0	0	0	18394	0	0	0	21644	0	0	0
9	36233983	c.1009C>T	p.Arg337*	rs1057516374	G	A	Chinese	PMID: 25986339, PMID: 35138478	Clinvar, HGMD	gnomAD Genomes	Pathogenic	stop_gained	Homozygous embryonic lethal	NA	PASS	ENST00000396594.3	p.Arg337Ter	p.Arg337Ter	c.1009C>T	stop_gained	Pathogenic/Likely pathogenic	370285		1	31396	3.18512e-05	0	0	1	8710	0	0	0	848	0	0	0	290	0	0	0	1558	0	0	0	3474	0	0	0
9	36249321	c.125G>A	p.Arg42Gln	rs1401082365	C	T	Caucasian, Chinese	PMID: 32505938, PMID: 34676965	Clinvar, HGMD	gnomAD Exomes,gnomAD Genomes	Pathogenic	missense_variant	Homozygous disease causing	PASS	PASS	ENST00000396594.3	p.Arg42Gln	p.Arg42Gln	c.125G>A	missense_variant	Conflicting interpretations of pathogenicity	596639		3	282774	1.06092e-05	0	0	1	24968	0	0	0	35430	0	0	0	10364	0	0	0	19952	0	0	0	25124	0	0	1
9	36236862	c.829C>T	p.Arg277Trp	rs773729410	G	A	USA, Japanese, Italian, Caucasian, Chinese, USA, California, Roma/Gypsies,	PMID: 19596068, PMID: 20346669, PMID: 24027297, PMID: 34511508, PMID: 12409274, PMID: 24796702, PMID: 25002140, PMID: 26231298, PMID: 28641925, PMID: 29305133, PMID: 30390020, PMID: 35438352, GNE genotype explains 20% of phenotypic variability in GNE myopathyPMID: 15987957, PMID: 19426133, PMID: 21307865, PMID: 22507750, PMID: 23127962, PMID: 24136589, PMID: 35138478	Clinvar, HGMD, LOVD	gnomAD Exomes,gnomAD Genomes	Pathogenic	missense_variant	Homozygous disease causing	PASS	PASS	ENST00000396594.3	p.Arg277Trp	p.Arg277Trp	c.829C>T	missense_variant	Pathogenic	197184		4	282820	1.41433e-05	0	0	1	24968	0	0	1	35434	0	0	0	10368	0	0	0	19954	0	0	0	25114	0	0	2
9	36219924	c.1820G>A	p.Gly607Glu	rs121908625	C	T	USA	PMID: 19596068, PMID: 24796702, PMID: 11528398	Clinvar, HGMD, LOVD	gnomAD Exomes	Pathogenic	missense_variant	Homozygous disease causing	PASS	NA	ENST00000396594.3	p.Gly607Glu	p.Gly607Glu	c.1820G>A	missense_variant	Pathogenic	6026		2	251486	7.95273e-06	0	0	1	16256	0	0	1	34592	0	0	0	10080	0	0	0	18394	0	0	0	21646	0	0	0
9	36218222	c.1984G>A	p.Ala662Thr	rs121908626	C	T	USA, Senegal, Germany, Georgia, Caucasian, West Africa, Scotland, Northern Ireland, Northern England, Korean, Chinese, Irish, USA	PMID: 19596068, PMID: 26968811, PMID: 19596068, PMID: 21131200, PMID: 21517694, PMID: 11528398, PMID: 12497639, PMID: 24796702, PMID: 27858732, PMID: 24695763, PMID: 24796702, PMID: 25002140, PMID: 27858732, PMID: 28641925, PMID: 29305133, GNE genotype explains 20% of phenotypic variability in GNE myopathy, PMID: 16503651, PMID: 19426133, PMID: 25303967, PMID: 31616990, PMID: 35138478	Clinvar, HGMD, LOVD	gnomAD Genomes	Pathogenic	missense_variant	Homozygous disease causing	NA	PASS	ENST00000396594.3	p.Ala662Thr	p.Ala662Thr	c.1984G>A	missense_variant	Pathogenic	6027		1	31390	3.18573e-05	0	0	1	8714	0	0	0	848	0	0	0	290	0	0	0	1558	0	0	0	3476	0	0	0
9	36218221	c.1985C>T	p.Ala662Val	rs62541771	G	A	Japanese, Ireland, Caucasian, German, Chinese, American, Irish, Bohemian/Czech/French Canadian	PMID: 24027297, PMID: 29305133, PMID: 12177386, PMID: 12473769, PMID: 12497639, PMID: 26911292, PMID: 34676965, PMID: 12473753, GNE genotype explains 20% of phenotypic variability in GNE myopathy, PMID: 14972325, PMID: 15136692, PMID: 15793292, PMID: 15987957, PMID: 16503651, PMID: 17261181, PMID: 19426133, PMID: 20059379, PMID: 21307865, PMID: 22196754, PMID: 22507750, PMID: 22883483, PMID: 2343…	Clinvar, HGMD, LOVD	gnomAD Exomes,gnomAD Genomes	Pathogenic	missense_variant	Homozygous disease causing	PASS	PASS	ENST00000396594.3	p.Ala662Val	p.Ala662Val	c.1985C>T	missense_variant	Pathogenic	6035		24	282858	8.48482e-05	0	0	1	24960	0	0	0	35440	0	0	0	10370	0	0	0	19954	0	0	0	25122	0	0	23
9	36249274	c.172C>T	p.Pro58Ser		G	A	Italian	PMID: 24796702, PMID: 15146476, PMID: 15694140, PMID: 19596068, PMID: 22231866, PMID: 16534119, PMID: 18182043, PMID: 19426133	Clinvar, HGMD, LOVD	gnomAD Exomes	Pathogenic	missense_variant	Homozygous disease causing	PASS	NA	ENST00000396594.3	p.Pro58Ser	p.Pro58Ser	c.172C>T	missense_variant	Pathogenic	464102		1	251478	3.97649e-06	0	0	1	16254	0	0	0	34592	0	0	0	10080	0	0	0	18394	0	0	0	21648	0	0	0
9	36218269	c.1937C>G	p.Ser646*	rs757523840	G	C	Caucasian	PMID: 24796702, PMID: 31616990, PMID: 27858732, PMID: 20059379	Clinvar, HGMD, LOVD	gnomAD Exomes,gnomAD Genomes	Pathogenic	stop_gained	Homozygous embryonic lethal	PASS	PASS	ENST00000396594.3	p.Ser646Ter	p.Ser646Ter	c.1937C>G	stop_gained	Pathogenic	286439		4	282850	1.41418e-05	0	0	1	24966	0	0	0	35440	0	0	0	10370	0	0	0	19950	0	0	0	25116	0	0	3
9	36217445	c.2179G>A	p.Val727Met	rs121908627	C	T	Indian	PMID: 34334416, PMID: 29480215, PMID: 21294420, PMID: 35723113 etc.	Clinvar, HGMD, LOVD	gnomAD Exomes,gnomAD Genomes	Pathogenic	missense_variant	Homozygous non disease causing	PASS	PASS	ENST00000396594.3	p.Val727Met	p.Val727Met	c.2179G>A	missense_variant	Conflicting interpretations of pathogenicity	6028		422	282842	0.001492	2	0	1	24966	0	0	1	35434	0	0	0	10370	0	0	0	19954	0	0	0	25116	0	0	4
9	36236925	c.766G>A	p.Asp256Asn	rs121908630	C	T	Bahamas	PMID: 19596068, PMID: 11528398, PMID: 12497639, PMID: 24796702, PMID: 29305133, PMID: 19426133	Clinvar, HGMD, LOVD	gnomAD Genomes	Pathogenic	missense_variant	Homozygous disease causing	NA	PASS	ENST00000396594.3	p.Asp256Asn	p.Asp256Asn	c.766G>A	missense_variant	Conflicting interpretations of pathogenicity	6031		2	31410	6.3674e-05	0	0	2	8716	0	0	0	848	0	0	0	290	0	0	0	1558	0	0	0	3474	0	0	0
9	36246115	c.622C>T	p.Arg208Cys	rs539332585	G	A	Japanese, Chinese	PMID: 19596068, PMID: 24027297, PMID: 25986339, PMID: 12473753, PMID: 24796702, PMID: 16503651, PMID: 19426133, PMID: 22507750, PMID: 23127962, PMID: 35138478	Clinvar, HGMD, LOVD	gnomAD Exomes	Pathogenic	missense_variant	Homozygous disease causing	PASS	NA	ENST00000396594.3	p.Arg208Cys	p.Arg208Cys	c.622C>T	missense_variant	Likely pathogenic	553400		3	251292	1.19383e-05	0	0	2	16256	0	0	0	34584	0	0	0	10070	0	0	0	18394	0	0	0	21636	0	0	1
9	36227394	c.1225G>T	p.Asp409Tyr	rs199877522	C	A	German and Irish Origin, USA, Ireland, Japan, European, Caucasian, Scotland, Northern Ireland, Northern England, UK	PMID: 21517694, PMID: 26968811, PMID: 29305133, PMID: 12473753, PMID: 26911292, PMID: 12497639, PMID: 19596068, PMID: 25002140, PMID: 24796702, PMID: 27858732, PMID: 24695763, PMID: 28641925, PMID: 29305133, PMID: 30467490, PMID: 28641925, PMID: 31616990, PMID: 31616990, PMID: 16503651, PMID: 19426133, PMID: 23437777, PMID: 25123033, GNE genotype explains 20% of phenotypic variability in GNE myop…	Clinvar, HGMD, LOVD	gnomAD Exomes,gnomAD Genomes	Pathogenic	missense_variant	Homozygous disease causing	PASS	PASS	ENST00000396594.3	p.Asp409Tyr	p.Asp409Tyr	c.1225G>T	missense_variant	Conflicting interpretations of pathogenicity	283278		45	282778	0.000159135	0	0	3	24946	0	0	0	35434	0	0	0	10368	0	0	0	19952	0	0	0	25114	0	0	42
9	36222999	c.1505-4G>A		rs146067766	C	T	Japanese	PMID: 24796702	HGMD, LOVD	gnomAD Exomes,gnomAD Genomes	Pathogenic	splice_region_variant	Homozygous disease causing	PASS	PASS	ENST00000396594.3	c.1505-4G>A		c.1505-4G>A	splice_region_variant	Conflicting interpretations of pathogenicity	500345		37	282650	0.000130904	0	0	3	24958	0	0	6	35438	0	0	0	10364	0	0	13	19952	0	0	0	25116	0	0	7
9	36236974	c.717T>G	p.Asp239Glu	rs35224402	A	C	French Guiana	PMID: 33094863, PMID: 27858732	HGMD, LOVD	gnomAD Exomes,gnomAD Genomes	Pathogenic	missense_variant	Homozygous non disease causing	PASS	PASS	ENST00000396594.3	p.Asp239Glu	p.Asp239Glu	c.717T>G	missense_variant	Benign/Likely benign	287949		328	282632	0.00116052	5	0	296	24964	5	0	26	35404	0	0	0	10364	0	0	0	19950	0	0	0	25088	0	0	3
9	36222876	c.1624C>T	p.Pro542Ser				Chinese	PMID: 35138478	Clinvar		Pathogenic	missense_variant	Homozygous disease causing
9	36219881	c.1863C>A	p.Tyr621*				Chinese	PMID: 35138478	Clinvar		Pathogenic	stop_gained	Homozygous embryonic lethal
9	36229055	c.1126C>T	p.Gln376*				Chinese	PMID: 35438352	Clinvar		Pathogenic	stop_gained	Homozygous embryonic lethal
9	36229008-36249404	20.4kb duplication							Clinvar		Pathogenic	intron_variant	Homozygous disease causing
9	36227235-36227465	231 bp del							Clinvar		Pathogenic	intron_variant	Homozygous disease causing
9	36227235-36227465	231bp duplication							Clinvar		Pathogenic	intron_variant	Homozygous disease causing
9	36233945-36233947	c.1045_1046del	p.Leu349Glyfs*20						Clinvar		Pathogenic	frameshift_variant	Homozygous embryonic lethal
9	36233944	c.1048G>T	p.Gly350*						Clinvar		Pathogenic	stop_gained	Homozygous embryonic lethal
9	36233938	c.1054del	p.Arg352Valfs*51						Clinvar		Pathogenic	frameshift_variant	Homozygous embryonic lethal
9	36233915	c.1075+2T>A							Clinvar		Pathogenic	splice_region_variant	Homozygous disease causing
9	36229091	c.1090dup	p.His364Profs*6						Clinvar		Pathogenic	frameshift_variant	Homozygous embryonic lethal
9	36229042	c.1138_1139insAAACTGCACC	p.Leu380Glnfs*8						Clinvar		Pathogenic	frameshift_variant	Homozygous embryonic lethal
9	36227451	c.1168A>T	p.Lys390*						Clinvar		Pathogenic	stop_gained	Homozygous embryonic lethal
9	36227413-36227414	c.1205del	p.Leu402*						Clinvar		Pathogenic	stop_gained	Homozygous embryonic lethal
9	36227373	c.1246A>T	p.Lys416*						Clinvar		Pathogenic	stop_gained	Homozygous embryonic lethal
9	36227367-36227368	c.1251del	p.Lys417Asnfs*7						Clinvar		Pathogenic	frameshift_variant	Homozygous embryonic lethal
9	36227297	c.1322T>A	p.Leu441*						Clinvar		Pathogenic	stop_gained	Homozygous embryonic lethal
9	36223497-36223498	c.1376delG	p.Gly459Valfs*3						Clinvar		Pathogenic	frameshift_variant	Homozygous embryonic lethal
9	36223487	c.1387A>T	p.Lys463*						Clinvar		Pathogenic	stop_gained	Homozygous embryonic lethal
9	36223368-36223369	c.1504+1del							Clinvar		Pathogenic	splice_region_variant	Homozygous disease causing
9	36222939	c.1561A>T	p.Lys521*						Clinvar		Pathogenic	stop_gained	Homozygous embryonic lethal
9	36222877-36222907	c.1593_1622delinsA	p.Arg532Profs*7						Clinvar		Pathogenic	frameshift_variant	Homozygous embryonic lethal
9	36222877-36222906	c.1594_1622del	p.Arg532Profs*7						Clinvar		Pathogenic	frameshift_variant	Homozygous embryonic lethal
9	36222897	c.1603dup	p.Leu535Profs*3						Clinvar		Pathogenic	frameshift_variant	Homozygous embryonic lethal
9	36222859-36222861	c.1639_1640del	p.Asn547*						Clinvar		Pathogenic	stop_gained	Homozygous embryonic lethal
9	36222790-36222798	c.1702_1709del	p.Phe568Thrfs*16						Clinvar		Pathogenic	frameshift_variant	Homozygous embryonic lethal
9	36220007-36220008	c.1736del	p.Gly579Valfs*9						Clinvar		Pathogenic	frameshift_variant	Homozygous embryonic lethal
9	36219964-36219965	c.1779del	p.Cys594Valfs*80						Clinvar		Pathogenic	frameshift_variant	Homozygous embryonic lethal
9	36219960-36219961	c.1783del	p.Ala595Leufs*79						Clinvar		Pathogenic	frameshift_variant	Homozygous embryonic lethal
9	36219911	c.1833del	p.Cys612Valfs*62						Clinvar		Pathogenic	frameshift_variant	Homozygous embryonic lethal
9	36219869-36219870	c.1874del	p.Met625Argfs*49						Clinvar		Pathogenic	frameshift_variant	Homozygous embryonic lethal
9	36217519-36217526	c.2098_2104del	p.Gly700Trpfs*80						Clinvar		Pathogenic	frameshift_variant	Homozygous embryonic lethal
9	36246470	c.267_270dup	p.Met91Serfs*4						Clinvar		Pathogenic	frameshift_variant	Homozygous embryonic lethal
9	36246421-36246423	c.314_315del	p.Thr105Asnfs*7						Clinvar		Pathogenic	frameshift_variant	Homozygous embryonic lethal
9	36246205-36246209	c.528_531del	p.Ile177Aspfs*4						Clinvar		Pathogenic	frameshift_variant	Homozygous embryonic lethal
9	36245957-36246190	c.547_709+70delinsTAG							Clinvar		Pathogenic	intron_variant	Homozygous disease causing
9	36249383-36249391	c.55_62del	p.Leu19*						Clinvar		Pathogenic	stop_gained	Homozygous embryonic lethal
9	36246072	c.665C>G	p.Ser222*						Clinvar		Pathogenic	stop_gained	Homozygous embryonic lethal
9	36236983	c.710-2A>G							Clinvar		Pathogenic	missense_variant	Homozygous disease causing
9	36236968	c.723dup	p.Ser242Ilefs*2						Clinvar		Pathogenic	frameshift_variant	Homozygous embryonic lethal
9	36236962	c.729dup	p.Asp244Argfs*13						Clinvar		Pathogenic	frameshift_variant	Homozygous embryonic lethal
9	36236957-36236958	c.733del	p.Tyr245Thrfs*9						Clinvar		Pathogenic	frameshift_variant	Homozygous embryonic lethal
9	36236918	c.773dup	p.His259Alafs*7						Clinvar		Pathogenic	frameshift_variant	Homozygous embryonic lethal
9	36236903-36236904	c.787del	p.Met263Cysfs*4						Clinvar		Pathogenic	frameshift_variant	Homozygous embryonic lethal
9	36276934-36276935	c.7del	p.Thr3fs						Clinvar		Pathogenic	frameshift_variant	Homozygous embryonic lethal
9	36249364	c.82_83dup	p.Asn28Lysfs*55						Clinvar		Pathogenic	frameshift_variant	Homozygous embryonic lethal
9	36249358	c.88C>T	p.Gln30*						Clinvar		Pathogenic	stop_gained	Homozygous embryonic lethal
9	36234088	c.904G>T	p.Glu302*						Clinvar		Pathogenic	stop_gained	Homozygous embryonic lethal
9	36234067-36234068	c.924_925insTTG	p.Arg308_Ala309insLeu						Clinvar		Pathogenic	inframe_insertion	Homozygous disease causing
9	36234043	c.949C>T	p.Gln317*						Clinvar		Pathogenic	stop_gained	Homozygous embryonic lethal
9	36219830	c.1909+5G>A						Boyden et al.: Molecular diagnosis of hereditary inclusion body myopathy by linkage analysis and identification of a novel splice site mutation in GNE. BMC Medical Genetics 2011 12:87.	Clinvar, HGMD		Pathogenic	splice_region_variant	Homozygous disease causing
9	36227306	c.1313dupT	p.Ser439Lysfs*6				Northern Ireland	PMID: 24695763	Clinvar, HGMD		Pathogenic	frameshift_variant	Homozygous embryonic lethal
9	36222862-36222864	c.1636_1637delGA	p.Asp546Glnfs*2				Chinese	PMID: 24737350, PMID: 32400752, PMID: 30390020, PMID: 34788986, PMID: 35138478, PMID: 24737350, PMID: 32400752, PMID: 23472144, PMID: 34788986, PMID: 23472144, PMID: 35138478	Clinvar, HGMD		Pathogenic	frameshift_variant	Homozygous embryonic lethal
9	36246196	c.541A>G	p.Ile181Val				European	PMID: 24796702, PMID: 23437777	Clinvar, HGMD		Pathogenic	missense_variant	Homozygous disease causing
9	36227394	c.1225G>C	p.Asp409His				Chinese, Indian	PMID: 30390020, PMID: 33197058, PMID: 35138478	Clinvar, HGMD		Pathogenic	missense_variant	Homozygous disease causing
9	36222770-36222774	c.1726_1726+3del						PMID: 31286697	Clinvar, HGMD		Pathogenic	intron_variant	Homozygous disease causing
9	36246172-36246174	c.563_564delAT	p.His188Argfs*16					PMID: 31286697	Clinvar, HGMD		Pathogenic	frameshift_variant	Homozygous embryonic lethal
9	36246199	c.538G>T	p.Ala180Ser						Clinvar, HGMD		Pathogenic	missense_variant	Homozygous disease causing
9	36222851	c.1649A>G	p.Asn550Ser				Italian, Mixed european	PMID: 15146476, MID: 15694140, PMID: 19596068, PMID: 22231866, PMID: 34511508, PMID: 24796702, PMID: 29305133, PMID: 30171045, PMID: 16503651, PMID: 16534119, PMID: 16534119, PMID: 18182043, PMID: 19426133	Clinvar, HGMD, LOVD		Pathogenic	missense_variant	Homozygous disease causing
9	36229016	c.1163+2dup					Italian, European	PMID: 15146476, PMID: 15694140, PMID: 23437777, PMID: 24796702, PMID: 19596068, PMID: 16534119, PMID: 18182043, PMID: 18182043	Clinvar, HGMD, LOVD		Pathogenic	splice_region_variant	Homozygous disease causing
9	36219853	c.1891G>A	p.Ala631Thr				Italian	PMID: 15146476, PMID: 19596068, PMID: 24796702, PMID: 19426133	Clinvar, HGMD, LOVD		Pathogenic	missense_variant	Homozygous disease causing
9	36246133	c.604A>G	p.Met202Val				Italian	PMID: 15694140	Clinvar, HGMD, LOVD		Pathogenic	missense_variant	Homozygous disease causing
9	36233992-36233991	c.1000_1001delinsGT	p.Cys334Val				Japan, Caucasian	PMID: 19596068, PMID: 12177386, PMID: 12497639, PMID: 15136692, PMID: 16503651, PMID: 16503651, PMID: 19426133, PMID: 21082694, PMID: 21082694, PMID: 24796702	Clinvar, HGMD, LOVD		Pathogenic	missense_variant	Homozygous disease causing
9	36249348	c.98A>G	p.Glu33Gly				Italian, European	PMID: 20644153, PMID: 22231866, PMID: 20059379, PMID: 24796702, PMID: 31167812	Clinvar, HGMD, LOVD		Pathogenic	missense_variant	Homozygous disease causing
9	36217409	c.2215G>A	p.Gly739Ser				Japanese	PMID: 24027297, PMID: 19596068, PMID: 14707127PMID: 24027297, PMID: 24027297, PMID: 24027297, PMID: 24027297, PMID: 24027297, PMID: 14707127, PMID: 24796702, PMID: 34716939, PMID: 25257349, PMID: 25257349, PMID: 34788986, PMID: 34788986, PMID: 15136692, PMID: 16503651, PMID: 22507750, PMID: 23127962, PMID: 25303967, PMID: 34716939	Clinvar, HGMD, LOVD		Pathogenic	missense_variant	Homozygous disease causing
9	36233990	c.1002T>A	p.Cys334*				Indian	PMID: 24796702, PMID: 19596068, PMID: 12497639, PMID: 11528398, PMID: 11528398, PMID: 14972325, PMID: 16503651	Clinvar, HGMD, LOVD		Pathogenic	stop_gained	Homozygous embryonic lethal
9	36246259	c.478C>T	p.Arg160*				Indian, Non-Rajasthan, Chinese, Japanese	PMID: 24796702, PMID: 28320138, PMID: 28641925, PMID: 29305133, PMID: 33250842, PMID: 33250842, PMID: 35438352, PMID: 25123033, PMID: 25182749, PMID: 25303967	Clinvar, HGMD, LOVD		Pathogenic	stop_gained	Homozygous embryonic lethal
9	36249322	c.124C>T	p.Arg42Trp				Indian, Non-Rajasthan, Chinese, German, Asian Indian	PMID: 24796702, PMID: 28320138, PMID: 29305133, PMID: 34676965, PMID: 15670773, PMID: 14972325, PMID: 16503651, PMID: 17698786, PMID: 35138478, PMID: 25617006	Clinvar, HGMD, LOVD		Pathogenic	missense_variant	Homozygous disease causing
9	36249315	c.131G>C	p.Cys44Ser				Chinese, Japanese, Korean	PMID: 26053703, PMID: 24685570, PMID: 25002140, PMID: 24796702, PMID: 30390020, Lee S.-S. Low back pain as a presenting symptom in GNE myopathy, PMID: 27363342, PMID: 29305133, PMID: 30112071, PMID: 34871992, PMID: 31286697, PMID: 32400752, PMID: 24027297, PMID: 19596068, PMID: 25986339, PMID: 14707127, PMID: 14733963, PMID: 15136692, PMID: 16372135, PMID: 16503651, PMID: 22196754, PMID: 22507750…	Clinvar, HGMD, LOVD		Pathogenic	missense_variant	Homozygous disease causing
9	36236870-36236875	c.816_820del	p.Ser273*					PMID: 33250842	Clinvar, HGMD, LOVD		Pathogenic	stop_gained	Homozygous embryonic lethal
9	36246247	c.490_491dup	p.Glu165Leufs*18				Non-Rajasthan	PMID: 33250842, PMID: 28320138	Clinvar, HGMD, LOVD		Pathogenic	frameshift_variant	Homozygous embryonic lethal
9	36246026-36246027	c.709+1del					Indian	PMID: 35723113	Clinvar, HGMD, LOVD		Pathogenic	splice_region_variant	Homozygous disease causing
9	36227264	c.1355T>C	p.Val452Ala				Caucasian	Thrombocytopenia, Macrothrombocytopenia, spontaneous mucocutaneous bleeds and menorrhagia	Clinvar, HGMD, LOVD		Pathogenic	missense_variant	Homozygous disease causing
9	36249188	c.257+1G>A							Clinvar, HGMD, LOVD		Pathogenic	splice_region_variant	Homozygous disease causing
9	36259401-36266483	c.51+10408_52-10008del					Japanese	PMID: 27829678	Clinvar, LOVD		Pathogenic	intron_variant	Homozygous disease causing
9	36219862	c.1882C>T	p.Gln628*						Clinvar, LOVD		Pathogenic	stop_gained	Homozygous embryonic lethal
9	36227443	c.1176T>G	p.Tyr392*				Caucasian	PMID: 21131200, PMID: 24796702	HGMD		Pathogenic	stop_gained	Homozygous embryonic lethal
9	36233999	c.993C>A	p.Asn331Lys				Italian	PMID: 22231866, PMID: 24796702	HGMD		Pathogenic	missense_variant	Homozygous disease causing
9	36246261	c.476dupT	p.Arg160Profs*6				Japan	PMID: 22507750, PMID: 23127962, PMID: 24656604, PMID: 24027297, PMID: 24796702	HGMD		Pathogenic	frameshift_variant	Homozygous embryonic lethal
9	36219893-36219894	c.1850del/c.1848delG on LOVD	p.Cys617Serfs*57/p.Cys617Alafs*57 on LOVD				Japanese	PMID: 22507750, PMID: 24796702	HGMD		Pathogenic	frameshift_variant	Homozygous embryonic lethal
9	36218236	c.1970A>G	p.His657Arg				Japanese	PMID: 22507750, PMID: 25303967	HGMD		Pathogenic	missense_variant	Homozygous disease causing
9	36234021	c.971A>G	p.His324Arg				India, Sudanese	PMID: 23287327, PMID: 30948392, PMID: 24796702	HGMD		Pathogenic	missense_variant	Homozygous disease causing
9	36234116	c.876G>T	p.Met292Ile				Korean, Chinese	PMID: 23549799, PMID: 31286697, PMID: 35138478	HGMD		Pathogenic	missense_variant	Homozygous disease causing
9	36234116	c.876G>A	p.Met292Ile				Korean	PMID: 23549799, PMID: 31286697, PMID: 35138478, PMID: 24796702	HGMD		Pathogenic	missense_variant	Homozygous disease causing
9	36234016	c.976G>A	p.Gly326Ser				Japanese	PMID: 23806237, PMID: 24027297	HGMD		Pathogenic	missense_variant	Homozygous disease causing
9	36223500	c.1374G>C	p.Lys458Asn				Japanese	PMID: 24027297	HGMD		Pathogenic	missense_variant	Homozygous disease causing
9	36219891	c.1853T>A	p.Ile618Asn				Japanese	PMID: 24027297	HGMD		Pathogenic	missense_variant	Homozygous disease causing
9	36246111	c.626T>A	p.Ile209Asn				Japanese	PMID: 24027297	HGMD		Pathogenic	missense_variant	Homozygous disease causing
9	36246110	c.627C>G	p.Ile209Met				Japanese	PMID: 24027297	HGMD		Pathogenic	missense_variant	Homozygous disease causing
9	36236985	c.710-4A>G					Japanese	PMID: 24027297	HGMD		Pathogenic	missense_variant	Homozygous disease causing
9	36236900	c.791T>C	p.Phe264Ser				Japanese	PMID: 24027297	HGMD		Pathogenic	missense_variant	Homozygous disease causing
9	36234090	c.902T>A	p.Ile301Asn				Japanese	PMID: 24027297	HGMD		Pathogenic	missense_variant	Homozygous disease causing
9	36229048	c.1133T>C	p.Leu378Pro				Japanese	PMID: 24027297, PMID: 24796702	HGMD		Pathogenic	missense_variant	Homozygous disease causing
9	36223365	c.1504+5G>A					Japanese	PMID: 24027297, PMID: 24796702	HGMD		Pathogenic	splice_region_variant	Homozygous disease causing
9	36218226	c.1980del	p.Ala661Leufs*13				Japanese	PMID: 24027297, PMID: 24796702	HGMD		Pathogenic	frameshift_variant	Homozygous embryonic lethal
9	36249235	c.211G>A	p.Glu71Lys				Japanese	PMID: 24027297, PMID: 24796702	HGMD		Pathogenic	missense_variant	Homozygous disease causing
9	36219949	c.1795G>A	p.Gly599Ser				Japanese	PMID: 24027297, PMID: 24796702, PMID: 22507750, PMID: 25303967	HGMD		Pathogenic	missense_variant	Homozygous disease causing
9	36223423	c.1451G>T	p.Cys484Phe				Japanese	PMID: 24027297, PMID: 24796702, PMID: 25303967	HGMD		Pathogenic	missense_variant	Homozygous disease causing
9	36219915	c.1829G>A	p.Cys610Tyr				Japanese	PMID: 24027297, PMID: 24796702, PMID: 25303967	HGMD		Pathogenic	missense_variant	Homozygous disease causing
9	36246084	c.653A>G	p.Asp218Gly				Japanese, chinese	PMID: 24027297, PMID: 24796702, PMID: 30112071, PMID: 22507750, PMID: 35138478	HGMD		Pathogenic	missense_variant	Homozygous disease causing
9	36236943	c.748C>A	p.Gln250Lys				Japanese, chinese	PMID: 24027297, PMID: 24796702, PMID: 30390020, PMID: 34716939, PMID: 25303967	HGMD		Pathogenic	missense_variant	Homozygous disease causing
9	36246238	c.499G>A	p.Gly167Arg				Japanese	PMID: 24027297, PMID: 24796702, PMID: 33225515	HGMD		Pathogenic	missense_variant	Homozygous disease causing
9	36234016	c.976G>C	p.Gly326Arg				Japanese	PMID: 24027297, PMID: 24796702, PMID: 34716939	HGMD		Pathogenic	missense_variant	Homozygous disease causing
9	36229096	c.1085T>G	p.Val362Gly				Scotland	PMID: 24695763	HGMD		Pathogenic	missense_variant	Homozygous disease causing
9	36249190	c.256G>A	p.Gly86Arg				England/Pakistan	PMID: 24695763	HGMD		Pathogenic	missense_variant	Homozygous disease causing
9	36233956	c.1036G>A	p.Val346Met				European	PMID: 24796702	HGMD		Pathogenic	missense_variant	Homozygous disease causing
9	36227358	c.1261C>T	p.Pro421Ser				Korean	PMID: 24796702	HGMD		Pathogenic	missense_variant	Homozygous disease causing
9	36223393	c.1481T>C	p.Leu494Pro				Korean	PMID: 24796702	HGMD		Pathogenic	missense_variant	Homozygous disease causing
9	36223376	c.1498G>A	p.Gly500Arg				Japanese	PMID: 24796702	HGMD		Pathogenic	missense_variant	Homozygous disease causing
9	36222862-36222866	c.1634_1637del	p.Val545Alafs*42				Japanese	PMID: 24796702	HGMD		Pathogenic	frameshift_variant	Homozygous embryonic lethal
9	36220016-36220017	c.1727delG	p.Gly576Glufs*11				Korean	PMID: 24796702	HGMD		Pathogenic	frameshift_variant	Homozygous embryonic lethal
9	36218208	c.1998T>A	p.Asn666Lys				Japanese	PMID: 24796702	HGMD		Pathogenic	missense_variant	Homozygous disease causing
9	36217526	c.2098G>C	p.Gly700Arg				Asian, Indian, Portuguese	PMID: 24796702	HGMD		Pathogenic	missense_variant	Homozygous disease causing
9	36234118	c.874A>G	p.Met292Val				Korean	PMID: 24796702	HGMD		Pathogenic	missense_variant	Homozygous disease causing
9	36234105	c.887T>C	p.Met296Thr				European	PMID: 24796702	HGMD		Pathogenic	missense_variant	Homozygous disease causing
9	36229090	c.1091A>G	p.His364Arg				Caucasian	PMID: 24796702, PMID: 21131200	HGMD		Pathogenic	missense_variant	Homozygous disease causing
9	36249277	c.169G>C	p.Ala57Pro				Caucasian	PMID: 24796702, PMID: 21131200	HGMD		Pathogenic	missense_variant	Homozygous disease causing
9	36246379	c.358G>A	p.Gly120Ser				Japanese	PMID: 24796702, PMID: 22507750, PMID: 23127962	HGMD		Pathogenic	missense_variant	Homozygous disease causing
9	36233950	c.1042A>G	p.Asn348Asp				European	PMID: 24796702, PMID: 23437777	HGMD		Pathogenic	missense_variant	Homozygous disease causing
9	36229102-36229103	c.1078del	p.Glu360Argfs*43				Japanese	PMID: 24796702, PMID: 24027297	HGMD		Pathogenic	frameshift_variant	Homozygous embryonic lethal
9	36249269	c.177C>G	p.Ile59Met				Japanese	PMID: 24796702, PMID: 24027297	HGMD		Pathogenic	missense_variant	Homozygous disease causing
9	36246062-36246063	c.674del	p.Asn225Thrfs*4				Japanese	PMID: 24796702, PMID: 24027297	HGMD		Pathogenic	frameshift_variant	Homozygous embryonic lethal
9	36246479-36246028	del ex3					Japanese	PMID: 24796702, PMID: 24027297	HGMD		Pathogenic	frameshift_variant	Homozygous embryonic lethal
9	36249267	c.179T>G	p.Met60Arg				Japanese	PMID: 24796702, PMID: 28505249	HGMD		Pathogenic	missense_variant	Homozygous disease causing
9	36234070	c.922C>G	p.Arg308Gly				Japanese	PMID: 25303967, PMID: 24027297, PMID: 31286697, PMID: 24796702	HGMD		Pathogenic	missense_variant	Homozygous disease causing
9	36236887	c.804G>A	p.Leu268=				Non-Jewish Persian	PMID: 25966635	HGMD		Pathogenic	synonymous_variant	Homozygous non disease causing
9	36217418-36217419	c.2205del	p.Ala736Profs*46				Chinese	PMID: 25986339	HGMD		Pathogenic	frameshift_variant	Homozygous embryonic lethal
9	36246447	c.290T>A	p.Phe97Tyr				Chinese	PMID: 25986339	HGMD		Pathogenic	missense_variant	Homozygous disease causing
9	36246088	c.649T>C	p.Tyr217His				Chinese	PMID: 25986339	HGMD		Pathogenic	missense_variant	Homozygous disease causing
9	36218201	c.2005G>C	p.Ala669Pro				Chinese	PMID: 25986339, PMID: 30112071, PMID: 30390020, PMID: 35138478	HGMD		Pathogenic	missense_variant	Homozygous disease causing
9	36222873	c.1627G>A	p.Val543Met				Chinese	PMID: 25986339, PMID: 30160005, PMID: 35138478	HGMD		Pathogenic	missense_variant	Homozygous disease causing
9	36227429	c.1190C>A	p.Ala397Asp				Chinese	PMID: 25986339, PMID: 35138478	HGMD		Pathogenic	missense_variant	Homozygous disease causing
9	36222848	c.1652G>A	p.Cys551Tyr				Chinese	PMID: 25986339, PMID: 35138478	HGMD		Pathogenic	missense_variant	Homozygous disease causing
9	36220009	c.1735G>A	p.Gly579Ser				Chinese	PMID: 25986339, PMID: 35138478	HGMD		Pathogenic	missense_variant	Homozygous disease causing
9	36249213	c.233G>A	p.Gly78Asp				Chinese	PMID: 25986339, PMID: 35138478	HGMD		Pathogenic	missense_variant	Homozygous disease causing
9	36236861	c.830G>T	p.Arg277Leu				Chinese	PMID: 25986339, PMID: 35138478	HGMD		Pathogenic	missense_variant	Homozygous disease causing
9	36246126	c.611A>C	p.Glu204Ala				Chinese	PMID: 25986339,PMID: 35138478	HGMD		Pathogenic	missense_variant	Homozygous disease causing
9	36252958-36252958	c.52-3564_709+950dup					Japanese	PMID: 27829678	HGMD		Pathogenic	intron_variant	Homozygous disease causing
9	36227401	c.1218A>C	p.Lys406Asn				Caucasian	PMID: 27858732	HGMD		Pathogenic	missense_variant	Homozygous disease causing
9	36219894	c.1850G>A	p.Cys617Tyr				Caucasian	PMID: 27858732	HGMD		Pathogenic	missense_variant	Homozygous disease causing
9	36217579	c.2045T>G	p.Leu682Arg				Caucasian	PMID: 27858732	HGMD		Pathogenic	missense_variant	Homozygous disease causing
9	36246058	c.679G>T	p.Asp227Tyr				North Africa	PMID: 27858732	HGMD		Pathogenic	missense_variant	Homozygous disease causing
9	36236939	c.752A>C	p.His251Pro				French Guiana	PMID: 27858732	HGMD		Pathogenic	missense_variant	Homozygous disease causing
9	36236831	c.860C>T	p.Ala287Val				Caucasian	PMID: 27858732	HGMD		Pathogenic	missense_variant	Homozygous disease causing
9	36234046	c.946G>C	p.Asp316His				Caucasian	PMID: 27858732	HGMD		Pathogenic	missense_variant	Homozygous disease causing
9	36234015	c.977G>A	p.Gly326Asp				Caucasian, Japanese	PMID: 27858732, PMID: 15793292, PMID: 22507750, PMID: 25303967	HGMD		Pathogenic	missense_variant	Homozygous disease causing
9	36233938	c.1054C>T	p.Arg352Cys				Caucasian, Japanese, Korean	PMID: 27858732, PMID: 31286697, PMID: 24027297, PMID: 24027297, PMID: 22507750, PMID: 23549799, PMID: 25303967, PMID: 24796702	HGMD		Pathogenic	missense_variant	Homozygous disease causing
9	36246200	c.537T>G	p.His179Gln				Caucasian	PMID: 27858732, PMID: 31616990	HGMD		Pathogenic	missense_variant	Homozygous disease causing
9	36219922	c.1822C>A	p.Pro608Thr				Non-Rajasthan	PMID: 28320138	HGMD		Pathogenic	missense_variant	Homozygous disease causing
9	36249351	c.95T>C	p.Met32Thr				Non-Rajasthan	PMID: 28320138	HGMD		Pathogenic	missense_variant	Homozygous disease causing
9	36217588	c.2036C>T	p.Ala679Val				German	PMID: 28641925, PMID: 24796702, PMID: 28641925, PMID: 28641925	HGMD		Pathogenic	missense_variant	Homozygous disease causing
9	36236885-36236886	c.805del	p.Asp269Metfs*11					PMID: 29305133	HGMD		Pathogenic	frameshift_variant	Homozygous embryonic lethal
9	36234090	c.902T>C	p.Ile301Thr					PMID: 29305133	HGMD		Pathogenic	missense_variant	Homozygous disease causing
9	36223374	c.1500A>G	p.Gly500=					PMID: 29307446	HGMD		Pathogenic	synonymous_variant	Homozygous non disease causing
9	36219833	c.1909+2T>C					Indian	PMID: 29480215	HGMD		Pathogenic	splice_region_variant	Homozygous disease causing
9	36249395	c.52-1G>T					Indian	PMID: 29480215	HGMD		Pathogenic	splice_region_variant	Homozygous disease causing
9	36246281	c.455_456insC	p.Ser153Ilefs*13				Chinese	PMID: 30112071	HGMD		Pathogenic	frameshift_variant	Homozygous embryonic lethal
9	36227357	c.1262C>T	p.Pro421Leu				Chinese	PMID: 30112071, PMID: 35138478	HGMD		Pathogenic	missense_variant	Homozygous disease causing
9	36219852-36219853	c.1891delG	p.Ala631Glnfs*43				Chinese	PMID: 30390020	HGMD		Pathogenic	frameshift_variant	Homozygous embryonic lethal
9	36246481	c.258-2A>G					Chinese	PMID: 30390020	HGMD		Pathogenic	splice_region_variant	Homozygous disease causing
9	36246448	c.289T>G	p.Phe97Val				Chinese	PMID: 30390020	HGMD		Pathogenic	missense_variant	Homozygous disease causing
9	36249395	c.52-1G>A					Chinese	PMID: 30390020	HGMD		Pathogenic	splice_region_variant	Homozygous disease causing
9	36246086	c.651T>G	p.Tyr217*				Chinese	PMID: 30390020	HGMD		Pathogenic	stop_gained	Homozygous embryonic lethal
9	36219966	c.1778T>C	p.Phe593Ser				Chinese	PMID: 30390020, PMID: 35138478	HGMD		Pathogenic	missense_variant	Homozygous disease causing
9	36219955	c.1789G>T	p.Glu597*				Chinese	PMID: 30390020, PMID: 35138478	HGMD		Pathogenic	stop_gained	Homozygous embryonic lethal
9	36219885	c.1859C>T	p.Ala620Val				Chinese	PMID: 30390020, PMID: 35138478	HGMD		Pathogenic	missense_variant	Homozygous disease causing
9	36219879	c.1865C>T	p.Ala622Val				Chinese	PMID: 30390020, PMID: 35138478	HGMD		Pathogenic	missense_variant	Homozygous disease causing
9	36218273-36218274	c.1932delG	p.Met645Cysfs*29				Chinese	PMID: 30390020, PMID: 35138478	HGMD		Pathogenic	frameshift_variant	Homozygous embryonic lethal
9	36217576	c.2048G>A	p.Gly683Glu				Chinese	PMID: 30390020, PMID: 35138478	HGMD		Pathogenic	missense_variant	Homozygous disease causing
9	36246404-36246407	c.330_332delAGA	p.Glu110del				Chinese	PMID: 30390020, PMID: 35138478	HGMD		Pathogenic	inframe_deletion	Homozygous disease causing
9	36246328	c.409A>T	p.Ile137Phe				Chinese	PMID: 30390020, PMID: 35138478	HGMD		Pathogenic	missense_variant	Homozygous disease causing
9	36246291	c.446C>T	p.Ala149Val				Chinese	PMID: 30390020, PMID: 35138478	HGMD		Pathogenic	missense_variant	Homozygous disease causing
9	36246201	c.536A>G	p.His179Arg				Chinese	PMID: 30390020, PMID: 35138478	HGMD		Pathogenic	missense_variant	Homozygous disease causing
9	36249242	LINE Ta-1d insertion					Chinese	PMID: 30390020, PMID: 35138478	HGMD		Pathogenic	insertion_variant	Homozygous disease causing
9	36222881	c.1619A>C	p.His540Pro					PMID: 31286697	HGMD		Pathogenic	missense_variant	Homozygous disease causing
9	36217577-36217578	c.2046delT	p.Val684Leufs*2					PMID: 31286697	HGMD		Pathogenic	frameshift_variant	Homozygous embryonic lethal
9	36220018	c.1727-1G>C					Chinese	PMID: 32400752	HGMD		Pathogenic	splice_region_variant	Homozygous disease causing
9	36236865	c.826A>G	p.Lys276Glu				Chinese	PMID: 32400752, PMID: 30390020	HGMD		Pathogenic	missense_variant	Homozygous disease causing
9	36276941-36276891	del ex1					Chinese	PMID: 33031330	HGMD		Pathogenic	frameshift_variant	Homozygous embryonic lethal
9	36223385	c.1489A>G	p.Arg497Gly				Chinese	PMID: 34676965	HGMD		Pathogenic	missense_variant	Homozygous disease causing
9	36246198	c.539C>T	p.Ala180Val				Chinese	PMID: 34676965	HGMD		Pathogenic	missense_variant	Homozygous disease causing
9	36234033	c.959A>G	p.Gln320Arg				Chinese	PMID: 34676965	HGMD		Pathogenic	missense_variant	Homozygous disease causing
9	36219852	c.1892C>A	p.Ala631Glu				Japanese	PMID: 35138478, PMID: 24796702, PMID: 24027297, PMID: 22507750, PMID: 25303967	HGMD		Pathogenic	missense_variant	Homozygous disease causing
9	36276941-36249189	del ex1-2	Exon 1-2 del				Chinese	PMID: 35138478, PMID: 30390020	HGMD		Pathogenic	frameshift_variant	Homozygous embryonic lethal
9	36233965	c.1027G>A	p.Gly343Arg						HGMD		Pathogenic	missense_variant	Homozygous disease causing
9	36229099-36229103	c.1078_1081delinsATT	p.Glu360Ilefs*43						HGMD		Pathogenic	frameshift_variant	Homozygous embryonic lethal
9	36227258	c.1361T>G	p.Ile454Arg						HGMD		Pathogenic	missense_variant	Homozygous disease causing
9	36222888	c.1612A>C	p.Thr538Pro						HGMD		Pathogenic	missense_variant	Homozygous disease causing
9	36246076	c.661C>A	p.Leu221Ile						HGMD		Pathogenic	missense_variant	Homozygous disease causing
9	36229096	c.1085T>C	p.Val362Ala				Japanese	PMID: 12473753, PMID: 24796702, PMID: 24027297, PMID: 19596068, PMID: 16503651, PMID: 19426133, PMID: 22507750, PMID: 23127962, PMID: 23496965, PMID: 25303967, PMID: 28505249	HGMD, LOVD		Pathogenic	missense_variant	Homozygous disease causing
9	36227427	c.1192G>A	p.Val398Ile				Iranian, Iranian non Jewish	PMID: 14678807, PMID: 19596068, PMID: 24796702, PMID: 15670773, PMID: 17698786, PMID: 19426133	HGMD, LOVD		Pathogenic	missense_variant	Homozygous disease causing
9	36217564	c.2060T>A	p.Ile687Asn				Thai	PMID: 16810679	HGMD, LOVD		Pathogenic	missense_variant	Homozygous disease causing
9	36246379	c.358G>C	p.Gly120Arg				Thai, Japanese	PMID: 16810679, PMID: 19596068, PMID: 24796702	HGMD, LOVD		Pathogenic	missense_variant	Homozygous disease causing
9	36249246	c.200C>T	p.Pro67Leu				Italy	PMID: 19596068	HGMD, LOVD		Pathogenic	missense_variant	Homozygous disease causing
9	36234052	c.940C>T	p.Pro314Ser				Japan	PMID: 19596068	HGMD, LOVD		Pathogenic	missense_variant	Homozygous disease causing
9	36223402	c.1472C>T	p.Ala491Val				Japan	PMID: 19596068, PMID: 11916006, PMID: 12497639, PMID: 11916006, PMID: 19426133, PMID: 24796702	HGMD, LOVD		Pathogenic	missense_variant	Homozygous disease causing
9	36219981	c.1763T>C	p.Ile588Thr				Italy, Japan	PMID: 19596068, PMID: 12497639, PMID: 14733963, PMID: 24796702, PMID: 15136692, PMID: 19426133	HGMD, LOVD		Pathogenic	missense_variant	Homozygous disease causing
9	36227390	c.1229T>A	p.Leu410His				Tunesia	PMID: 19596068, PMID: 15833430, PMID: 24796702	HGMD, LOVD		Pathogenic	missense_variant	Homozygous disease causing
9	36229045-36229049	c.1132_1135delCTGCinsA	p.Leu378_His379delinsAsn				USA, Italian, Caucasian	PMID: 19596068, PMID: 19078806, PMID: 24796702, PMID: 24136589	HGMD, LOVD		Pathogenic	inframe_deletion	Homozygous disease causing
9	36223485-36223486	c.1388del	p.Lys463Argfs*17				India	PMID: 19596068, PMID: 20175955, PMID: 24796702	HGMD, LOVD		Pathogenic	frameshift_variant	Homozygous embryonic lethal
9	36246248	c.489C>G	p.His163Gln				Japan	PMID: 19596068, PMID: 24027297, PMID: 12473753, PMID: 24796702, PMID: 16503651, PMID: 19426133, PMID: 25303967	HGMD, LOVD		Pathogenic	missense_variant	Homozygous disease causing
9	36246240	c.497G>T	p.Gly166Val				USA, Irish, English	PMID: 19596068, PMID: 24796702, PMID: 25002140, PMID: 28641925, PMID: 15987957, PMID: 19426133, PMID: 24136589	HGMD, LOVD		Pathogenic	missense_variant	Homozygous disease causing
9	36246109	c.628C>T	p.Leu210Phe				Italian	PMID: 20300792	HGMD, LOVD		Pathogenic	missense_variant	Homozygous disease causing
9	36236825	c.862+4A>G					Japanese	PMID: 23496965, PMID: 24027297, PMID: 24027297, PMID: 24027297, PMID: 24796702, PMID: 34716939, PMID: 19596068, PMID: 12473753	HGMD, LOVD		Pathogenic	splice_region_variant	Homozygous disease causing
9	36219948	c.1796G>T	p.Gly599Val				India	PMID: 24005727, PMID: 24796702	HGMD, LOVD		Pathogenic	missense_variant	Homozygous disease causing
9	36222992	c.1508T>C	p.Ile503Thr				Japan	PMID: 24027297, PMID: 19596068, PMID: 12473753, PMID: 12913203, PMID: 24796702, PMID: 16503651, PMID: 19426133, PMID: 22507750, PMID: 23127962, PMID: 24656604, PMID: 25303967, PMID: 34716939	HGMD, LOVD		Pathogenic	missense_variant	Homozygous disease causing
9	36229031	c.1150A>G	p.Lys384Glu				Thai, Chinese	PMID: 24707269, PMID: 30390020, PMID: 35138478	HGMD, LOVD		Pathogenic	missense_variant	Homozygous disease causing
9	36219984	c.1760T>C	p.Leu587Ser				Caucasian	PMID: 24796702	HGMD, LOVD		Pathogenic	missense_variant	Homozygous disease causing
9	36219910	c.1834T>C	p.Cys612Arg				Pakistani	PMID: 24796702	HGMD, LOVD		Pathogenic	missense_variant	Homozygous disease causing
9	36233971	c.1021G>C	p.Ala341Pro				Chinese, Italian	PMID: 24796702, PMID: 20346669, PMID: 20346669	HGMD, LOVD		Pathogenic	missense_variant	Homozygous disease causing
9	36246433	c.304A>T	p.Arg102Trp				Caucasian	PMID: 24796702, PMID: 25002140	HGMD, LOVD		Pathogenic	missense_variant	Homozygous disease causing
9	36246219	c.518T>C	p.Ile173Thr				Caucasian	PMID: 24796702, PMID: 27363342, PMID: 20059379	HGMD, LOVD		Pathogenic	missense_variant	Homozygous disease causing
9	36236976	c.715G>A	p.Asp239Asn				Korean	PMID: 24796702, PMID: 27363342, PMID: 30467490, PMID: 30467490, PMID: 23549799, PMID: 24285971	HGMD, LOVD		Pathogenic	missense_variant	Homozygous disease causing
9	36236960	c.731A>T	p.Asp244Val				Indian	PMID: 24796702, PMID: 28641925, PMID: 25123033	HGMD, LOVD		Pathogenic	missense_variant	Homozygous disease causing
9	36219910	c.1834T>G	p.Cys612Gly				Iranian	PMID: 25422667	HGMD, LOVD		Pathogenic	missense_variant	Homozygous disease causing
9	36222774	c.1726G>C	p.Gly576Arg				Chinese	PMID: 25986339, PMID: 30112071, PMID: 35138478	HGMD, LOVD		Pathogenic	missense_variant	Homozygous disease causing
9	36249267	c.179T>C	p.Met60Thr				Korean, Japanese	PMID: 27363342, PMID: 24796702, PMID: 19596068, PMID: 24285971, PMID: 24027297, PMID: 16372135, PMID: 22507750, PMID: 23127962, PMID: 23549799, PMID: 24656604, PMID: 34716939	HGMD, LOVD		Pathogenic	missense_variant	Homozygous disease causing
9	36257582-36268910	c.51+7981_52-8189del					Japanese	PMID: 27829678	HGMD, LOVD		Pathogenic	intron_variant	Homozygous disease causing
9	36253046-36253046	c.52-3652_709+469dup					Japanese	PMID: 27829678	HGMD, LOVD		Pathogenic	intron_variant	Homozygous disease causing
9	36247948-36254127	c.52-4733_257+1240del					Japanese	PMID: 27829678	HGMD, LOVD		Pathogenic	intron_variant	Homozygous disease causing
9	36233385-36257522	c.52-8128_1075+531del					Japanese	PMID: 27829678	HGMD, LOVD		Pathogenic	intron_variant	Homozygous disease causing
9	36222965	c.1535G>C	p.Arg512Pro				Caucasian	PMID: 27858732, PMID: 33094863	HGMD, LOVD		Pathogenic	missense_variant	Homozygous disease causing
9	36227418	c.1201A>C	p.Ile401Leu				Chinese	PMID: 28284578	HGMD, LOVD		Pathogenic	missense_variant	Homozygous disease causing
9	36234072	c.920T>G	p.Phe307Cys				Non-Rajasthan	PMID: 28320138	HGMD, LOVD		Pathogenic	missense_variant	Homozygous disease causing
9	36219975	c.1769G>C	p.Gly590Ala				Turkish	PMID: 28641925, PMID: 31616990	HGMD, LOVD		Pathogenic	missense_variant	Homozygous disease causing
9	36276941-36222774	del ex1-9						PMID: 29305133	HGMD, LOVD		Pathogenic	frameshift_variant	Homozygous embryonic lethal
9	36234065-36234067	c.925_927delinsTTGGGAT	p.Ala309Leufs*4					PMID: 33250842	HGMD, LOVD		Pathogenic	frameshift_variant	Homozygous embryonic lethal
9	36229034-36229350	c.1076-245_1146delinsTAC	g.47704_48019delinsGTA						HGMD, LOVD		Pathogenic	intron_variant	Homozygous disease causing
9	36249258	c.188_197dup	p.Glu66Aspfs*2						HGMD, LOVD		Pathogenic	frameshift_variant	Homozygous embryonic lethal
9	36217472	c.2152G>A	p.Ala718Thr						HGMD, LOVD		Pathogenic	missense_variant	Homozygous disease causing
9	36234030	c.962T>A	p.Leu321*				Thailand	PMID: 21294420	LOVD		Pathogenic	stop_gained	Homozygous embryonic lethal
9	36218208	c.1998T>G	p.Asn666Lys				Japanese	PMID: 23558691, PMID: 24027297, PMID: 24796702, PMID: 25303967	LOVD		Pathogenic	missense_variant	Homozygous disease causing
9	36239748-36312018	c.-35077_710-2767del					Japanese	PMID: 27829678	LOVD		Pathogenic	intron_variant	Homozygous disease causing
9	36257575-36267468	c.51+9423_52-8182del					Bangladeshi	PMID: 27829678	LOVD		Pathogenic	intron_variant	Homozygous disease causing
9	36249844-36260829	c.52-11435_52-451del					Japanese	PMID: 27829678	LOVD		Pathogenic	intron_variant	Homozygous disease causing
9	36257541-36261658	c.52-12264_52-8148del					Japanese	PMID: 27829678	LOVD		Pathogenic	intron_variant	Homozygous disease causing
9	36249299-36249300	c.146del	p.Asn49Thrfs*33						LOVD		Pathogenic	frameshift_variant	Homozygous embryonic lethal
9	36222944	c.1556C>A	p.Ser519*						LOVD		Pathogenic	stop_gained	Homozygous embryonic lethal
9	36219852	c.1892C>T	p.Ala631Val						LOVD		Pathogenic	missense_variant	Homozygous disease causing
9	36217538	c.2086G>A	p.Val696Met						LOVD		Pathogenic	missense_variant	Homozygous disease causing
9	36246387	c.350A>T	p.Glu117Val						LOVD		Pathogenic	missense_variant	Homozygous disease causing
9	36233958	c.1034C>T	p.Pro345Leu						Patient List		Pathogenic	missense_variant	Homozygous disease causing
9	36217450	c.2174T>G	p.Val725Gly						Patient List		Pathogenic	missense_variant	Homozygous disease causing
9	36219873	c.1871G>A	p.Gly624Glu				Georgia	PMID: 11528398, PMID: 12497639, PMID: 16503651, PMID: 19426133			Pathogenic	missense_variant	Homozygous disease causing
9	36246479-36222774	del ex3-ex9	>35.7kb				Italian	PMID: 12811782, PMID: 24796702, PMID: 19596068			Pathogenic	frameshift_variant	Homozygous embryonic lethal
9	36236980-36236981	c.710del	p.Gly237Valfs*4				Italian	PMID: 15146476, PMID: 19596068, PMID: 24796702			Pathogenic	frameshift_variant	Homozygous embryonic lethal
9	36222798	c.1702T>A	p.Phe568Ile				German	PMID: 15670773, PMID: 16503651, PMID: 17698786			Pathogenic	missense_variant	Homozygous disease causing
9	36222876	c.1624C>A	p.Pro542Thr				Thai	PMID: 16810679			Pathogenic	missense_variant	Homozygous disease causing
9	36229046	c.1135C>A	p.His379Asn				Italian	PMID: 19078806			Pathogenic	missense_variant	Homozygous disease causing
9	36218224	c.1982C>T	p.Ala661Val					PMID: 19426133			Pathogenic	missense_variant	Homozygous disease causing
9	36246379	c.358G>T	p.Gly120Cys					PMID: 19426133			Pathogenic	missense_variant	Homozygous disease causing
9	36249200	c.246A>G	p.Ile82Met				Chinese	PMID: 21307865, PMID: 21307865, PMID: 22196754, PMID: 23472144, PMID: 24796702			Pathogenic	missense_variant	Homozygous disease causing
9	36233986	c.1006G>T	p.Val336Phe				Chinese	PMID: 23472144, PMID: 35138478			Pathogenic	missense_variant	Homozygous disease causing
9	36246247	c.490A>T	p.Ile164Phe				Japanese	PMID: 25303967			Pathogenic	missense_variant	Homozygous disease causing
9	36246208	c.529A>G	p.Ile177Val				Japanese	PMID: 25303967			Pathogenic	missense_variant	Homozygous disease causing
9	36219925	c.1819G>C	p.Gly607Arg				Chinese	PMID: 26053703			Pathogenic	missense_variant	Homozygous disease causing
9	36219976	c.1768G>C	p.Gly590Arg				Caucasian, Greece, Chinese, West India, Japanese, Turkey	PMID: 27858732, PMID: 30390020, PMID: 34788986, PMID: 34788986, PMID: 24796702, PMID: 27858732, PMID: 31616990, PMID: 35138478			Pathogenic	missense_variant	Homozygous disease causing
9	36227334	c.1285C>T	p.Gln429*					PMID: 29305133			Pathogenic	stop_gained	Homozygous embryonic lethal
9	36246031-36246032	c.705_706delinsCT	p.Trp235Cys					PMID: 29305133			Pathogenic	missense_variant	Homozygous disease causing
9	36219996	c.1748A>G	p.His583Arg				Indian	PMID: 29480215			Pathogenic	missense_variant	Homozygous disease causing
9	36259402-36266483	7.082kb deletion					Indian-Guyanese	PMID: 30990900			Pathogenic	intron_variant	Homozygous disease causing
9	36217579-36217580	c.2044_2045delCTinsGC	p.Leu682Ala					PMID: 31616990			Pathogenic	missense_variant	Homozygous disease causing
9	36229103	c.1078G>A	p.Gln360Lys				Iranian	PMID: 34334416			Pathogenic	missense_variant	Homozygous disease causing
9	36223474	c.1400A>C	p.Gln467Pro				Iranian	PMID: 34334416			Pathogenic	missense_variant	Homozygous disease causing
9	36219915	c.1829G>T	p.Cys610Phe				Iranian	PMID: 34334416			Pathogenic	missense_variant	Homozygous disease causing
9	36234045	c.947A>G	p.Asp316Gly				Chinese	PMID: 34676965, PMID: 35438352			Pathogenic	missense_variant	Homozygous disease causing
9	36229103	c.1078G>T	p.Glu360*				Chinese	PMID: 35138478			Pathogenic	stop_gained	Homozygous embryonic lethal
9	36217507	c.2117A>G	p.Tyr706Cys				Chinese	PMID: 35138478			Pathogenic	missense_variant	Homozygous disease causing
9	36249188	IVS2+1G>A					Chinese	PMID: 35138478			Pathogenic	splice_region_variant	Homozygous disease causing
9	36216323	c.*1037_*1038CACACACACACACACACACACA						PMID: 35414913			Pathogenic	3_prime_UTR_variant	Homozygous disease causing
9	36233928	c.1064G>A	p.Gly355Glu				Chinese	PMID: 35438352			Pathogenic	missense_variant	Homozygous disease causing
9	36249291	c.155A>G	p.Asp52Gly				Chinese	PMID: 35438352			Pathogenic	missense_variant	Homozygous disease causing
9	36218225	c.1981G>C	p.Ala661Pro				Chinese	PMID: 35438352			Pathogenic	missense_variant	Homozygous disease causing
9	36249220	c.226G>A	p.Val76Ile				Chinese	PMID: 35438352			Pathogenic	missense_variant	Homozygous disease causing
9	36246330	c.407A>G	p.Asp136Gly				Chinese	PMID: 35438352			Pathogenic	missense_variant	Homozygous disease causing
9	36234022	c.970C>G	p.His324Asp				Chinese	PMID: 35438352			Pathogenic	missense_variant	Homozygous disease causing
9	36217570	c.2054T>C	p.Val685Ala					PMID: 35503500			Pathogenic	missense_variant	Homozygous disease causing
9	36246313	c.424G>A	p.Gly142Arg					PMID: 35503500			Pathogenic	missense_variant	Homozygous disease causing
9	36234048	c.944T>C	p.Phe315Ser					PMID: 35503500			Pathogenic	missense_variant	Homozygous disease causing
[truncated: 11 more columns]
