# Supplementary material for: Estimating the Prevalence of GNE Myopathy Using Population Genetic Databases
Source: Hum Mutat. 2024 Aug 29;2024:7377504. doi: 10.1155/2024/7377504 (PMC11919241; doi:10.1155/2024/7377504)
Supplement: Supporting Information 3 — Table S2a–S2c: A list of GNE variants of uncertain clinical significance sorted by CADD score. (a) CADD score > 23, (b) CADD score 13–23 meeting additional in silico criteria, and (c) remaining variants with a CADD score > 13. [file 7377504.f3.xlsx]

## Sheet: CADD > 23
Chromosome	Position Hg19	AscendingDNA change (cDNA)	Protein	rsIDs	Reference	Alternate	Source	INFO	Annotation	Disease association	Filters - exomes	Filters - genomes	Transcript	HGVS Consequence	Protein Consequence	Transcript Consequence	VEP Annotation	ClinVar Clinical Significance	ClinVar Variation ID	Flags	Allele Count	Allele Number	Allele Frequency	Homozygote Count	Hemizygote Count	Allele Count African/African American	Allele Number African/African American	Allele Frequency African/African American	Homozygote Count African/African American	Hemizygote Count African/African American	Allele Count Latino/Admixed American	Allele Number Latino/Admixed American	Allele Frequency Latino/Admixed American	Homozygote Count Latino/Admixed American	Hemizygote Count Latino/Admixed American	Allele Count Ashkenazi Jewish	Allele Number Ashkenazi Jewish	Allele Frequency Ashkenazi Jewish	Homozygote Count Ashkenazi Jewish	Hemizygote Count Ashkenazi Jewish	Allele Count East Asian	Allele Number East Asian	Allele Frequency East Asian	Homozygote Count East Asian	Hemizygote Count East Asian	Allele Count European (Finnish)	Allele Number European (Finnish)	Allele Frequency European (Finnish)	Homozygote Count European (Finnish)
9	36233982	c.1010G>C	p.Arg337Pro	rs1455785164	C	G	gnomAD Exomes	Pathogenic	missense_variant	Homozygous disease causing	PASS	NA	ENST00000396594.3	p.Arg337Pro	p.Arg337Pro	c.1010G>C	missense_variant				1	251486	3.97636e-06	0	0	0	16256	0	0	0	0	34592	0	0	0	0	10080	0	0	0	0	18394	0	0	0	0	21648	0	0
9	36233919	c.1073C>T	p.Thr358Ile	rs1442314907	G	A	gnomAD Exomes	Pathogenic	missense_variant	Homozygous disease causing	PASS	NA	ENST00000396594.3	p.Thr358Ile	p.Thr358Ile	c.1073C>T	missense_variant				2	251206	7.96159e-06	0	0	0	16252	0	0	0	0	34588	0	0	0	0	10078	0	0	0	0	18394	0	0	0	0	21646	0	0
9	36229102	c.1079A>G	p.Glu360Gly	rs759568545	T	C	gnomAD Exomes	Pathogenic	missense_variant	Homozygous disease causing	PASS	NA	ENST00000396594.3	p.Glu360Gly	p.Glu360Gly	c.1079A>G	missense_variant				1	251372	3.97817e-06	0	0	0	16248	0	0	0	0	34592	0	0	0	0	10078	0	0	0	0	18394	0	0	0	0	21648	0	0
9	36229087	c.1094T>C	p.Val365Ala	rs1190772880	A	G	gnomAD Exomes	Pathogenic	missense_variant	Homozygous disease causing	PASS	NA	ENST00000396594.3	p.Val365Ala	p.Val365Ala	c.1094T>C	missense_variant				1	251412	3.97753e-06	0	0	0	16252	0	0	0	1	34590	2.89101e-05	0	0	0	10078	0	0	0	0	18392	0	0	0	0	21648	0	0
9	36229084	c.1097G>A	p.Arg366Gln	rs770792914	C	T	gnomAD Exomes	Pathogenic	missense_variant	Homozygous disease causing	PASS	NA	ENST00000396594.3	p.Arg366Gln	p.Arg366Gln	c.1097G>A	missense_variant				2	251426	7.95463e-06	0	0	0	16252	0	0	0	0	34590	0	0	0	0	10080	0	0	0	0	18392	0	0	0	0	21648	0	0
9	36229072	c.1109C>T	p.Thr370Ile	rs773054972	G	A	gnomAD Exomes	Pathogenic	missense_variant	Homozygous disease causing	PASS	NA	ENST00000396594.3	p.Thr370Ile	p.Thr370Ile	c.1109C>T	missense_variant	Uncertain significance	1991497		2	251438	7.95425e-06	0	0	0	16254	0	0	0	0	34592	0	0	0	0	10080	0	0	0	0	18392	0	0	0	0	21648	0	0
9	36229034	c.1147G>C	p.Gly383Arg	rs1383733907	C	G	gnomAD Exomes	Pathogenic	missense_variant	Homozygous disease causing	PASS	NA	ENST00000396594.3	p.Gly383Arg	p.Gly383Arg	c.1147G>C	missense_variant				1	251436	3.97716e-06	0	0	1	16256	6.15157e-05	0	0	0	34592	0	0	0	0	10078	0	0	0	0	18394	0	0	0	0	21648	0	0
9	36229033	c.1148G>A	p.Gly383Asp	rs754364693	C	T	gnomAD Exomes,gnomAD Genomes	Pathogenic	missense_variant	Homozygous disease causing	PASS	PASS	ENST00000396594.3	p.Gly383Asp	p.Gly383Asp	c.1148G>A	missense_variant				2	282796	7.07224e-06	0	0	1	24962	4.00609e-05	0	0	0	35434	0	0	0	0	10368	0	0	0	0	19946	0	0	0	0	25108	0	0
9	36229022	c.1159C>A	p.Pro387Thr	rs1457585618	G	T	gnomAD Exomes	Pathogenic	missense_variant	Homozygous disease causing	PASS	NA	ENST00000396594.3	p.Pro387Thr	p.Pro387Thr	c.1159C>A	missense_variant				1	251420	3.97741e-06	0	0	1	16256	6.15157e-05	0	0	0	34592	0	0	0	0	10078	0	0	0	0	18392	0	0	0	0	21648	0	0
9	36229017	c.1163+1G>C		rs1392462881	C	G	gnomAD Exomes	Pathogenic	splice_donor_variant	Homozygous disease causing	PASS	NA	ENST00000396594.3	c.1163+1G>C		c.1163+1G>C	splice_donor_variant				1	251420	3.97741e-06	0	0	0	16256	0	0	0	0	34590	0	0	0	0	10078	0	0	0	0	18394	0	0	0	0	21646	0	0
9	36229013	c.1163+5G>A		rs374170125	C	T	gnomAD Exomes,gnomAD Genomes	Pathogenic	splice_region_variant	Homozygous disease causing	PASS	PASS	ENST00000396594.3	c.1163+5G>A		c.1163+5G>A	splice_region_variant	Uncertain significance	504432	os_lof	6	282778	2.12181e-05	0	0	6	24952	0.000240462	0	0	0	35434	0	0	0	0	10368	0	0	0	0	19950	0	0	0	0	25112	0	0
9	36249330	c.116G>A	p.Arg39Gln	rs763057654	C	T	gnomAD Exomes,gnomAD Genomes	Pathogenic	missense_variant	Homozygous disease causing	PASS	PASS	ENST00000396594.3	p.Arg39Gln	p.Arg39Gln	c.116G>A	missense_variant	Uncertain significance	286466		16	282696	5.65979e-05	0	0	0	24962	0	0	0	2	35422	5.64621e-05	0	0	0	10362	0	0	0	0	19950	0	0	0	0	25122	0	0
9	36227445	c.1174T>C	p.Tyr392His	rs1192630467	A	G	gnomAD Genomes	Pathogenic	missense_variant	Homozygous disease causing	NA	PASS	ENST00000396594.3	p.Tyr392His	p.Tyr392His	c.1174T>C	missense_variant	Uncertain significance	568002		1	31404	3.18431e-05	0	0	0	8716	0	0	0	0	848	0	0	0	0	290	0	0	0	0	1560	0	0	0	0	3474	0	0
9	36227442	c.1175_1176delAT	p.Tyr392TrpfsTer40	rs1197553826	CAT	C	gnomAD Exomes	Pathogenic	frameshift_variant	Homozygous embryonic lethal	PASS	NA	ENST00000396594.3	p.Tyr392TrpfsTer40	p.Tyr392TrpfsTer40	c.1175_1176delAT	frameshift_variant				1	251110	3.98232e-06	0	0	0	16188	0	0	0	0	34580	0	0	0	0	10070	0	0	0	0	18390	0	0	0	0	21648	0	0
9	36227439	c.1180G>A	p.Asp394Asn	rs766459139	C	T	gnomAD Exomes	Pathogenic	missense_variant	Homozygous disease causing	PASS	NA	ENST00000396594.3	p.Asp394Asn	p.Asp394Asn	c.1180G>A	missense_variant	Uncertain significance	595230		1	251156	3.98159e-06	0	0	0	16194	0	0	0	0	34580	0	0	0	0	10072	0	0	0	0	18390	0	0	0	0	21648	0	0
9	36227439	c.1180G>C	p.Asp394His	rs766459139	C	G	gnomAD Exomes	Pathogenic	missense_variant	Homozygous disease causing	PASS	NA	ENST00000396594.3	p.Asp394His	p.Asp394His	c.1180G>C	missense_variant				3	251156	1.19448e-05	0	0	0	16194	0	0	0	3	34580	8.67553e-05	0	0	0	10072	0	0	0	0	18390	0	0	0	0	21648	0	0
9	36227419	c.1200G>T	p.Arg400Ser	rs1349735343	C	A	gnomAD Exomes	Pathogenic	missense_variant	Homozygous disease causing	PASS	NA	ENST00000396594.3	p.Arg400Ser	p.Arg400Ser	c.1200G>T	missense_variant				1	251368	3.97823e-06	0	0	0	16244	0	0	0	0	34588	0	0	0	0	10076	0	0	0	0	18390	0	0	0	0	21648	0	0
9	36227414	c.1205T>G	p.Leu402Trp	rs1235280679	A	C	gnomAD Exomes	Pathogenic	missense_variant	Homozygous disease causing	PASS	NA	ENST00000396594.3	p.Leu402Trp	p.Leu402Trp	c.1205T>G	missense_variant				1	251386	3.97795e-06	0	0	0	16246	0	0	0	0	34590	0	0	0	0	10076	0	0	0	0	18388	0	0	0	0	21648	0	0
9	36227399	c.1220C>G	p.Ser407Cys	rs761815140	G	C	gnomAD Exomes	Pathogenic	missense_variant	Homozygous disease causing	PASS	NA	ENST00000396594.3	p.Ser407Cys	p.Ser407Cys	c.1220C>G	missense_variant				1	251398	3.97776e-06	0	0	1	16244	6.15612e-05	0	0	0	34586	0	0	0	0	10078	0	0	0	0	18390	0	0	0	0	21648	0	0
9	36227394	c.1225G>A	p.Asp409Asn	rs199877522	C	T	gnomAD Exomes	Pathogenic	missense_variant	Homozygous disease causing	PASS	NA	ENST00000396594.3	p.Asp409Asn	p.Asp409Asn	c.1225G>A	missense_variant				3	251400	1.19332e-05	0	0	0	16240	0	0	0	1	34586	2.89134e-05	0	0	0	10078	0	0	0	0	18392	0	0	0	0	21648	0	0
9	36227365	c.1253delT	p.Phe418SerfsTer6	rs771785302	GA	G	gnomAD Exomes	Pathogenic	frameshift_variant	Homozygous embryonic lethal	PASS	NA	ENST00000396594.3	p.Phe418SerfsTer6	p.Phe418SerfsTer6	c.1253delT	frameshift_variant				1	251394	3.97782e-06	0	0	0	16242	0	0	0	0	34580	0	0	0	0	10076	0	0	0	0	18392	0	0	0	0	21648	0	0
9	36227346	c.1273G>A	p.Glu425Lys	rs1377588827	C	T	gnomAD Exomes	Pathogenic	missense_variant	Homozygous disease causing	PASS	NA	ENST00000396594.3	p.Glu425Lys	p.Glu425Lys	c.1273G>A	missense_variant				2	251408	7.9552e-06	0	0	0	16248	0	0	0	0	34588	0	0	0	0	10074	0	0	0	0	18392	0	0	0	0	21648	0	0
9	36227318	c.1301T>C	p.Ile434Thr	rs1361603985	A	G	gnomAD Exomes	Pathogenic	missense_variant	Homozygous disease causing	PASS	NA	ENST00000396594.3	p.Ile434Thr	p.Ile434Thr	c.1301T>C	missense_variant				2	251436	7.95431e-06	0	0	0	16254	0	0	0	0	34586	0	0	0	0	10078	0	0	0	0	18392	0	0	0	0	21648	0	0
9	36227316	c.1303C>G	p.Leu435Val	rs1183327786	G	C	gnomAD Genomes	Pathogenic	missense_variant	Homozygous disease causing	NA	PASS	ENST00000396594.3	p.Leu435Val	p.Leu435Val	c.1303C>G	missense_variant				1	31410	3.1837e-05	0	0	0	8714	0	0	0	0	848	0	0	0	0	290	0	0	0	0	1560	0	0	0	0	3476	0	0
9	36227312	c.1307A>C	p.Glu436Ala	rs1419103281	T	G	gnomAD Exomes	Pathogenic	missense_variant	Homozygous disease causing	PASS	NA	ENST00000396594.3	p.Glu436Ala	p.Glu436Ala	c.1307A>C	missense_variant				1	251436	3.97716e-06	0	0	0	16254	0	0	0	1	34590	2.89101e-05	0	0	0	10078	0	0	0	0	18392	0	0	0	0	21648	0	0
9	36227271	c.1348C>G	p.Leu450Val	rs755383201	G	C	gnomAD Exomes	Pathogenic	missense_variant	Homozygous disease causing	PASS	NA	ENST00000396594.3	p.Leu450Val	p.Leu450Val	c.1348C>G	missense_variant				1	251450	3.97693e-06	0	0	1	16254	6.15233e-05	0	0	0	34592	0	0	0	0	10080	0	0	0	0	18394	0	0	0	0	21648	0	0
9	36227259	c.1360A>G	p.Ile454Val	rs35638832	T	C	gnomAD Exomes,gnomAD Genomes	Pathogenic	missense_variant	Homozygous disease causing	PASS	PASS	ENST00000396594.3	p.Ile454Val	p.Ile454Val	c.1360A>G	missense_variant	Conflicting interpretations of pathogenicity	284451		53	282854	0.000187376	0	0	43	24964	0.00172248	0	0	1	35434	2.82215e-05	0	0	0	10370	0	0	0	0	19950	0	0	0	0	25124	0	0
9	36227258	c.1361T>C	p.Ile454Thr	rs1313840587	A	G	gnomAD Exomes	Pathogenic	missense_variant	Homozygous disease causing	PASS	NA	ENST00000396594.3	p.Ile454Thr	p.Ile454Thr	c.1361T>C	missense_variant				2	251456	7.95368e-06	0	0	0	16254	0	0	0	0	34592	0	0	0	0	10080	0	0	0	0	18394	0	0	0	0	21648	0	0
9	36227244	c.1374+1G>A		rs757251536	C	T	gnomAD Exomes	Pathogenic	splice_donor_variant	Homozygous disease causing	PASS	NA	ENST00000396594.3	c.1374+1G>A		c.1374+1G>A	splice_donor_variant				1	251416	3.97747e-06	0	0	0	16246	0	0	0	0	34584	0	0	0	0	10076	0	0	0	0	18394	0	0	0	0	21648	0	0
9	36223468	c.1406A>T	p.Asn469Ile	rs772723683	T	A	gnomAD Exomes	Pathogenic	missense_variant	Homozygous disease causing	PASS	NA	ENST00000396594.3	p.Asn469Ile	p.Asn469Ile	c.1406A>T	missense_variant	Uncertain significance	1513191		2	251340	7.95735e-06	0	0	0	16212	0	0	0	0	34584	0	0	0	0	10080	0	0	0	0	18394	0	0	0	0	21638	0	0
9	36223466	c.1408C>T	p.Pro470Ser	rs1473804502	G	A	gnomAD Genomes	Pathogenic	missense_variant	Homozygous disease causing	NA	PASS	ENST00000396594.3	p.Pro470Ser	p.Pro470Ser	c.1408C>T	missense_variant				1	31388	3.18593e-05	0	0	1	8710	0.000114811	0	0	0	848	0	0	0	0	290	0	0	0	0	1560	0	0	0	0	3476	0	0
9	36223462	c.1412A>C	p.Lys471Thr	rs769745306	T	G	gnomAD Exomes	Pathogenic	missense_variant	Homozygous disease causing	PASS	NA	ENST00000396594.3	p.Lys471Thr	p.Lys471Thr	c.1412A>C	missense_variant	Uncertain significance	1056569		6	251362	2.387e-05	0	0	0	16228	0	0	0	0	34586	0	0	0	0	10080	0	0	0	0	18394	0	0	0	0	21638	0	0
9	36223456	c.1418A>G	p.Tyr473Cys	rs1214437751	T	C	gnomAD Exomes	Pathogenic	missense_variant	Homozygous disease causing	PASS	NA	ENST00000396594.3	p.Tyr473Cys	p.Tyr473Cys	c.1418A>G	missense_variant	Uncertain significance	1521670		1	251386	3.97795e-06	0	0	0	16238	0	0	0	1	34584	2.89151e-05	0	0	0	10080	0	0	0	0	18394	0	0	0	0	21644	0	0
9	36223454	c.1420G>A	p.Glu474Lys	rs1337925138	C	T	gnomAD Exomes,gnomAD Genomes	Pathogenic	missense_variant	Homozygous disease causing	PASS	PASS	ENST00000396594.3	p.Glu474Lys	p.Glu474Lys	c.1420G>A	missense_variant	Uncertain significance	582461		3	282788	1.06087e-05	0	0	0	24950	0	0	0	0	35434	0	0	0	0	10370	0	0	0	0	19952	0	0	0	0	25120	0	0
9	36223447	c.1427G>C	p.Arg476Thr	rs530320188	C	G	gnomAD Exomes	Pathogenic	missense_variant	Homozygous disease causing	PASS	NA	ENST00000396594.3	p.Arg476Thr	p.Arg476Thr	c.1427G>C	missense_variant				1	251388	3.97791e-06	0	0	0	16240	0	0	0	0	34586	0	0	0	0	10080	0	0	0	0	18394	0	0	0	0	21644	0	0
9	36223436	c.1438A>G	p.Ile480Val	rs377660887	T	C	gnomAD Exomes	Pathogenic	missense_variant	Homozygous disease causing	PASS	NA	ENST00000396594.3	p.Ile480Val	p.Ile480Val	c.1438A>G	missense_variant				3	251400	1.19332e-05	0	0	3	16234	0.000184797	0	0	0	34590	0	0	0	0	10080	0	0	0	0	18394	0	0	0	0	21646	0	0
9	36223430	c.1444C>T	p.Gln482Ter	rs189454495	G	A	gnomAD Exomes	Pathogenic	stop_gained	Homozygous disease causing	PASS	NA	ENST00000396594.3	p.Gln482Ter	p.Gln482Ter	c.1444C>T	stop_gained				1	251390	3.97788e-06	0	0	0	16232	0	0	0	0	34590	0	0	0	0	10080	0	0	0	1	18394	5.43656e-05	0	0	0	21644	0	0
9	36223427	c.1447A>G	p.Met483Val	rs746051210	T	C	gnomAD Exomes	Pathogenic	missense_variant	Homozygous disease causing	PASS	NA	ENST00000396594.3	p.Met483Val	p.Met483Val	c.1447A>G	missense_variant	Uncertain significance	553775		4	251402	1.59108e-05	0	0	0	16236	0	0	0	0	34590	0	0	0	0	10080	0	0	0	0	18394	0	0	0	0	21644	0	0
9	36223408	c.1466C>T	p.Ala489Val	rs1330656674	G	A	gnomAD Exomes	Pathogenic	missense_variant	Homozygous disease causing	PASS	NA	ENST00000396594.3	p.Ala489Val	p.Ala489Val	c.1466C>T	missense_variant				1	251414	3.9775e-06	0	0	0	16238	0	0	0	0	34590	0	0	0	0	10080	0	0	0	0	18394	0	0	0	0	21646	0	0
9	36223403	c.1471G>A	p.Ala491Thr	rs771303552	C	T	gnomAD Exomes	Pathogenic	missense_variant	Homozygous disease causing	PASS	NA	ENST00000396594.3	p.Ala491Thr	p.Ala491Thr	c.1471G>A	missense_variant				1	251410	3.97757e-06	0	0	0	16232	0	0	0	0	34590	0	0	0	0	10080	0	0	0	0	18394	0	0	0	0	21648	0	0
9	36223384	c.1490G>A	p.Arg497Lys	rs1421444537	C	T	gnomAD Exomes	Pathogenic	missense_variant	Homozygous disease causing	PASS	NA	ENST00000396594.3	p.Arg497Lys	p.Arg497Lys	c.1490G>A	missense_variant				1	251384	3.97798e-06	0	0	0	16220	0	0	0	0	34588	0	0	0	0	10080	0	0	0	0	18394	0	0	0	1	21646	4.61979e-05	0
9	36223372	c.1502T>C	p.Val501Ala	rs1482555255	A	G	gnomAD Exomes,gnomAD Genomes	Pathogenic	missense_variant	Homozygous disease causing	PASS	PASS	ENST00000396594.3	p.Val501Ala	p.Val501Ala	c.1502T>C	missense_variant				2	282746	7.07349e-06	0	0	1	24912	4.01413e-05	0	0	0	35436	0	0	0	0	10370	0	0	0	0	19954	0	0	0	0	25120	0	0
9	36222995	c.1505G>A	p.Gly502Asp	rs1439999698	C	T	gnomAD Exomes	Pathogenic	missense_variant	Homozygous disease causing	PASS	NA	ENST00000396594.3	p.Gly502Asp	p.Gly502Asp	c.1505G>A	missense_variant	Uncertain significance	502513		1	251328	3.97886e-06	0	0	0	16246	0	0	0	1	34588	2.89118e-05	0	0	0	10074	0	0	0	0	18394	0	0	0	0	21646	0	0
9	36222978	c.1522C>T	p.Arg508Cys	rs551854437	G	A	gnomAD Exomes,gnomAD Genomes	Pathogenic	missense_variant	Homozygous disease causing	PASS	PASS	ENST00000396594.3	p.Arg508Cys	p.Arg508Cys	c.1522C>T	missense_variant	Uncertain significance	1203461		12	282824	4.24292e-05	0	0	1	24968	4.00513e-05	0	0	0	35438	0	0	0	0	10368	0	0	0	0	19952	0	0	0	0	25122	0	0
9	36222977	c.1523G>A	p.Arg508His	rs776109807	C	T	gnomAD Exomes	Pathogenic	missense_variant	Homozygous disease causing	PASS	NA	ENST00000396594.3	p.Arg508His	p.Arg508His	c.1523G>A	missense_variant	Uncertain significance	1399940		7	251442	2.78394e-05	0	0	0	16254	0	0	0	4	34592	0.000115634	0	0	0	10078	0	0	0	0	18394	0	0	0	0	21644	0	0
9	36222966	c.1534C>T	p.Arg512Trp	rs772489205	G	A	gnomAD Exomes	Pathogenic	missense_variant	Homozygous disease causing	PASS	NA	ENST00000396594.3	p.Arg512Trp	p.Arg512Trp	c.1534C>T	missense_variant	Uncertain significance	2062352		5	251460	1.98839e-05	0	0	0	16256	0	0	0	3	34592	8.67253e-05	0	0	0	10078	0	0	0	0	18394	0	0	0	0	21648	0	0
9	36222881	c.1593_1618delTAGGACCCCCCTTTCTGACACTTTGC	p.Arg532SerfsTer8	rs751302642	TGCAAAGTGTCAGAAAGGGGGGTCCTA	T	gnomAD Exomes	Pathogenic	frameshift_variant	Homozygous embryonic lethal	PASS	NA	ENST00000396594.3	p.Arg532SerfsTer8	p.Arg532SerfsTer8	c.1593_1618delTAGGACCCCCCTTTCTGACACTTTGC	frameshift_variant				1	251494	3.97624e-06	0	0	0	16256	0	0	0	0	34592	0	0	0	0	10080	0	0	0	0	18394	0	0	0	0	21648	0	0
9	36222902	c.1598C>A	p.Thr533Asn	rs1348131480	G	T	gnomAD Exomes	Pathogenic	missense_variant	Homozygous disease causing	PASS	NA	ENST00000396594.3	p.Thr533Asn	p.Thr533Asn	c.1598C>A	missense_variant				1	251490	3.9763e-06	0	0	0	16256	0	0	0	0	34592	0	0	0	0	10080	0	0	0	0	18394	0	0	0	0	21648	0	0
9	36222891	c.1609G>T	p.Asp537Tyr	rs1304108749	C	A	gnomAD Genomes	Pathogenic	missense_variant	Homozygous disease causing	NA	PASS	ENST00000396594.3	p.Asp537Tyr	p.Asp537Tyr	c.1609G>T	missense_variant				1	31400	3.18471e-05	0	0	0	8712	0	0	0	0	848	0	0	0	0	290	0	0	0	0	1558	0	0	0	0	3476	0	0
9	36222887	c.1613C>T	p.Thr538Ile	rs781142720	G	A	gnomAD Exomes	Pathogenic	missense_variant	Homozygous disease causing	PASS	NA	ENST00000396594.3	p.Thr538Ile	p.Thr538Ile	c.1613C>T	missense_variant	Uncertain significance	2061470		1	251492	3.97627e-06	0	0	0	16256	0	0	0	0	34592	0	0	0	0	10080	0	0	0	0	18394	0	0	0	0	21648	0	0
9	36222881	c.1619A>G	p.His540Arg	rs751302642	T	C	gnomAD Exomes	Pathogenic	missense_variant	Homozygous disease causing	PASS	NA	ENST00000396594.3	p.His540Arg	p.His540Arg	c.1619A>G	missense_variant				1	251494	3.97624e-06	0	0	0	16256	0	0	0	0	34592	0	0	0	0	10080	0	0	0	0	18394	0	0	0	0	21648	0	0
9	36222866	c.1634T>C	p.Val545Ala	rs1314457092	A	G	gnomAD Exomes	Pathogenic	missense_variant	Homozygous disease causing	PASS	NA	ENST00000396594.3	p.Val545Ala	p.Val545Ala	c.1634T>C	missense_variant	Uncertain significance	2432210		1	251490	3.9763e-06	0	0	0	16256	0	0	0	0	34592	0	0	0	0	10080	0	0	0	0	18392	0	0	0	0	21648	0	0
9	36222836	c.1664C>A	p.Ala555Glu	rs764698870	G	T	gnomAD Exomes	Pathogenic	missense_variant	Homozygous disease causing	PASS	NA	ENST00000396594.3	p.Ala555Glu	p.Ala555Glu	c.1664C>A	missense_variant				1	251492	3.97627e-06	0	0	0	16256	0	0	0	0	34592	0	0	0	0	10080	0	0	0	0	18394	0	0	0	0	21646	0	0
9	36222813	c.1687A>G	p.Lys563Glu	rs753313170	T	C	gnomAD Exomes	Pathogenic	missense_variant	Homozygous disease causing	PASS	NA	ENST00000396594.3	p.Lys563Glu	p.Lys563Glu	c.1687A>G	missense_variant				1	251494	3.97624e-06	0	0	0	16256	0	0	0	0	34592	0	0	0	0	10080	0	0	0	0	18394	0	0	0	0	21648	0	0
9	36222809	c.1691G>A	p.Gly564Glu	rs201808007	C	T	gnomAD Exomes	Pathogenic	missense_variant	Homozygous disease causing	PASS	NA	ENST00000396594.3	p.Gly564Glu	p.Gly564Glu	c.1691G>A	missense_variant	Uncertain significance	855728		24	251494	9.54297e-05	0	0	0	16256	0	0	0	0	34592	0	0	0	0	10080	0	0	0	0	18394	0	0	0	0	21648	0	0
9	36222789	c.1711C>T	p.Leu571Phe	rs1486182201	G	A	gnomAD Exomes	Pathogenic	missense_variant	Homozygous disease causing	PASS	NA	ENST00000396594.3	p.Leu571Phe	p.Leu571Phe	c.1711C>T	missense_variant				1	251490	3.9763e-06	0	0	0	16256	0	0	0	0	34592	0	0	0	0	10080	0	0	0	0	18394	0	0	0	0	21648	0	0
9	36222785	c.1715T>C	p.Ile572Thr	rs369119154	A	G	gnomAD Exomes,gnomAD Genomes	Pathogenic	missense_variant	Homozygous disease causing	PASS	PASS	ENST00000396594.3	p.Ile572Thr	p.Ile572Thr	c.1715T>C	missense_variant	Uncertain significance	1064281		7	282888	2.47448e-05	0	0	0	24968	0	0	0	0	35440	0	0	0	0	10370	0	0	0	0	19954	0	0	0	0	25122	0	0
9	36220015	c.1729A>G	p.Ile577Val	rs763576597	T	C	gnomAD Exomes	Pathogenic	missense_variant	Homozygous disease causing	PASS	NA	ENST00000396594.3	p.Ile577Val	p.Ile577Val	c.1729A>G	missense_variant				1	251470	3.97662e-06	0	0	0	16254	0	0	0	0	34592	0	0	0	0	10078	0	0	0	0	18394	0	0	0	0	21646	0	0
9	36220012	c.1732G>T	p.Gly578Cys	rs1306768272	C	A	gnomAD Exomes	Pathogenic	missense_variant	Homozygous disease causing	PASS	NA	ENST00000396594.3	p.Gly578Cys	p.Gly578Cys	c.1732G>T	missense_variant	Uncertain significance	581094		1	251470	3.97662e-06	0	0	0	16256	0	0	0	0	34592	0	0	0	0	10078	0	0	0	0	18394	0	0	0	0	21644	0	0
9	36219987	c.1757A>C	p.Glu586Ala	rs200212703	T	G	gnomAD Exomes	Pathogenic	missense_variant	Homozygous disease causing	PASS	NA	ENST00000396594.3	p.Glu586Ala	p.Glu586Ala	c.1757A>C	missense_variant				2	251486	7.95273e-06	0	0	0	16256	0	0	0	0	34592	0	0	0	0	10078	0	0	0	0	18394	0	0	0	0	21648	0	0
9	36219970	c.1774T>G	p.Ser592Ala	rs776760528	A	C	gnomAD Exomes	Pathogenic	missense_variant	Homozygous disease causing	PASS	NA	ENST00000396594.3	p.Ser592Ala	p.Ser592Ala	c.1774T>G	missense_variant	Uncertain significance	951729		3	251486	1.19291e-05	0	0	1	16256	6.15157e-05	0	0	0	34592	0	0	0	0	10080	0	0	0	0	18394	0	0	0	0	21648	0	0
9	36219955	c.1789G>C	p.Glu597Gln	rs1430621787	C	G	gnomAD Exomes	Pathogenic	missense_variant	Homozygous disease causing	PASS	NA	ENST00000396594.3	p.Glu597Gln	p.Glu597Gln	c.1789G>C	missense_variant				1	251490	3.9763e-06	0	0	0	16256	0	0	0	0	34590	0	0	0	0	10080	0	0	0	0	18394	0	0	0	0	21648	0	0
9	36219948	c.1796G>A	p.Gly599Asp	rs1419793175	C	T	gnomAD Exomes	Pathogenic	missense_variant	Homozygous disease causing	PASS	NA	ENST00000396594.3	p.Gly599Asp	p.Gly599Asp	c.1796G>A	missense_variant				1	251490	3.9763e-06	0	0	0	16256	0	0	0	0	34592	0	0	0	0	10080	0	0	0	0	18394	0	0	0	0	21646	0	0
9	36219946	c.1798C>T	p.His600Tyr	rs1192552968	G	A	gnomAD Exomes	Pathogenic	missense_variant	Homozygous disease causing	PASS	NA	ENST00000396594.3	p.His600Tyr	p.His600Tyr	c.1798C>T	missense_variant				1	251488	3.97633e-06	0	0	0	16256	0	0	0	0	34592	0	0	0	0	10080	0	0	0	0	18394	0	0	0	1	21648	4.61936e-05	0
9	36219942	c.1802T>C	p.Leu601Pro	rs775369694	A	G	gnomAD Exomes	Pathogenic	missense_variant	Homozygous disease causing	PASS	NA	ENST00000396594.3	p.Leu601Pro	p.Leu601Pro	c.1802T>C	missense_variant	Uncertain significance	1441044		1	251486	3.97636e-06	0	0	0	16256	0	0	0	0	34592	0	0	0	0	10080	0	0	0	0	18392	0	0	0	0	21646	0	0
9	36219929	c.1814delT	p.Leu605ArgfsTer69	rs1249494014	CA	C	gnomAD Exomes	Pathogenic	frameshift_variant	Homozygous embryonic lethal	PASS	NA	ENST00000396594.3	p.Leu605ArgfsTer69	p.Leu605ArgfsTer69	c.1814delT	frameshift_variant				1	251490	3.9763e-06	0	0	0	16256	0	0	0	1	34592	2.89084e-05	0	0	0	10080	0	0	0	0	18392	0	0	0	0	21648	0	0
9	36219919	c.1825G>C	p.Asp609His	rs778579770	C	G	gnomAD Exomes	Pathogenic	missense_variant	Homozygous disease causing	PASS	NA	ENST00000396594.3	p.Asp609His	p.Asp609His	c.1825G>C	missense_variant	Uncertain significance	2177042		5	251486	1.98818e-05	0	0	0	16256	0	0	0	5	34590	0.00014455	0	0	0	10080	0	0	0	0	18394	0	0	0	0	21648	0	0
9	36219901	c.1843C>T	p.His615Tyr	rs1233831383	G	A	gnomAD Exomes	Pathogenic	missense_variant	Homozygous disease causing	PASS	NA	ENST00000396594.3	p.His615Tyr	p.His615Tyr	c.1843C>T	missense_variant				1	251492	3.97627e-06	0	0	0	16256	0	0	0	0	34592	0	0	0	0	10080	0	0	0	0	18394	0	0	0	0	21648	0	0
9	36219882	c.1862A>G	p.Tyr621Cys	rs1363913351	T	C	gnomAD Genomes	Pathogenic	missense_variant	Homozygous disease causing	NA	PASS	ENST00000396594.3	p.Tyr621Cys	p.Tyr621Cys	c.1862A>G	missense_variant	Uncertain significance	1443730		2	31400	6.36943e-05	0	0	2	8714	0.000229516	0	0	0	848	0	0	0	0	290	0	0	0	0	1558	0	0	0	0	3476	0	0
9	36219870	c.1874T>C	p.Met625Thr	rs1371542714	A	G	gnomAD Exomes	Pathogenic	missense_variant	Homozygous disease causing	PASS	NA	ENST00000396594.3	p.Met625Thr	p.Met625Thr	c.1874T>C	missense_variant				1	251482	3.97643e-06	0	0	0	16256	0	0	0	0	34592	0	0	0	0	10080	0	0	0	0	18394	0	0	0	0	21648	0	0
9	36219868	c.1876G>A	p.Ala626Thr	rs1172700450	C	T	gnomAD Exomes	Pathogenic	missense_variant	Homozygous disease causing	PASS	NA	ENST00000396594.3	p.Ala626Thr	p.Ala626Thr	c.1876G>A	missense_variant				1	251478	3.97649e-06	0	0	0	16256	0	0	0	1	34592	2.89084e-05	0	0	0	10080	0	0	0	0	18394	0	0	0	0	21644	0	0
9	36219856	c.1888G>A	p.Glu630Lys	rs750749076	C	T	gnomAD Exomes	Pathogenic	missense_variant	Homozygous disease causing	PASS	NA	ENST00000396594.3	p.Glu630Lys	p.Glu630Lys	c.1888G>A	missense_variant				1	251464	3.97671e-06	0	0	0	16256	0	0	0	0	34588	0	0	0	0	10080	0	0	0	0	18392	0	0	0	0	21644	0	0
9	36219856	c.1888G>T	p.Glu630Ter	rs750749076	C	A	gnomAD Exomes	Pathogenic	stop_gained	Homozygous disease causing	PASS	NA	ENST00000396594.3	p.Glu630Ter	p.Glu630Ter	c.1888G>T	stop_gained				1	251464	3.97671e-06	0	0	1	16256	6.15157e-05	0	0	0	34588	0	0	0	0	10080	0	0	0	0	18392	0	0	0	0	21644	0	0
9	36219840	c.1904A>G	p.His635Arg	rs754048020	T	C	gnomAD Exomes	Pathogenic	missense_variant	Homozygous disease causing	PASS	NA	ENST00000396594.3	p.His635Arg	p.His635Arg	c.1904A>G	missense_variant				1	251448	3.97697e-06	0	0	0	16256	0	0	0	0	34592	0	0	0	0	10076	0	0	0	1	18394	5.43656e-05	0	0	0	21644	0	0
9	36219835	c.1909G>A	p.Glu637Lys	rs547919665	C	T	gnomAD Exomes	Pathogenic	missense_variant	Homozygous disease causing	PASS	NA	ENST00000396594.3	p.Glu637Lys	p.Glu637Lys	c.1909G>A	missense_variant			os_lof	3	251434	1.19316e-05	0	0	2	16256	0.000123031	0	0	1	34592	2.89084e-05	0	0	0	10076	0	0	0	0	18394	0	0	0	0	21642	0	0
9	36249256	c.190A>T	p.Lys64Ter	rs1166912638	T	A	gnomAD Exomes	Pathogenic	stop_gained	Homozygous disease causing	PASS	NA	ENST00000396594.3	p.Lys64Ter	p.Lys64Ter	c.190A>T	stop_gained				1	251482	3.97643e-06	0	0	0	16256	0	0	0	0	34592	0	0	0	0	10080	0	0	0	1	18394	5.43656e-05	0	0	0	21648	0	0
9	36218296	c.1910A>G	p.Glu637Gly	rs750943144	T	C	gnomAD Exomes	Pathogenic	missense_variant	Homozygous disease causing	PASS	NA	ENST00000396594.3	p.Glu637Gly	p.Glu637Gly	c.1910A>G	missense_variant				2	251402	7.95539e-06	0	0	0	16256	0	0	0	0	34588	0	0	0	0	10078	0	0	0	0	18394	0	0	0	0	21634	0	0
9	36218242	c.1964C>T	p.Ala655Val	rs200278654	G	A	gnomAD Exomes,gnomAD Genomes	Pathogenic	missense_variant	Homozygous disease causing	PASS	PASS	ENST00000396594.3	p.Ala655Val	p.Ala655Val	c.1964C>T	missense_variant	Uncertain significance	285685		10	282808	3.53597e-05	0	0	3	24952	0.000120231	0	0	0	35440	0	0	0	0	10366	0	0	0	0	19950	0	0	0	0	25104	0	0
9	36218236	c.1969delC	p.His657IlefsTer17	rs759367907	TG	T	gnomAD Exomes	Pathogenic	frameshift_variant	Homozygous embryonic lethal	PASS	NA	ENST00000396594.3	p.His657IlefsTer17	p.His657IlefsTer17	c.1969delC	frameshift_variant				1	251472	3.97659e-06	0	0	0	16256	0	0	0	0	34592	0	0	0	0	10078	0	0	0	0	18394	0	0	0	0	21642	0	0
9	36218234	c.1972C>T	p.Leu658Phe	rs1334469271	G	A	gnomAD Exomes	Pathogenic	missense_variant	Homozygous disease causing	PASS	NA	ENST00000396594.3	p.Leu658Phe	p.Leu658Phe	c.1972C>T	missense_variant				1	251470	3.97662e-06	0	0	0	16256	0	0	0	0	34592	0	0	0	0	10078	0	0	0	0	18394	0	0	0	0	21640	0	0
9	36218213	c.1993G>A	p.Gly665Ser	rs1417122376	C	T	gnomAD Exomes	Pathogenic	missense_variant	Homozygous disease causing	PASS	NA	ENST00000396594.3	p.Gly665Ser	p.Gly665Ser	c.1993G>A	missense_variant				1	251484	3.9764e-06	0	0	0	16256	0	0	0	0	34592	0	0	0	0	10080	0	0	0	0	18394	0	0	0	0	21646	0	0
9	36249246	c.200C>A	p.Pro67His	rs745323678	G	T	gnomAD Exomes	Pathogenic	missense_variant	Homozygous disease causing	PASS	NA	ENST00000396594.3	p.Pro67His	p.Pro67His	c.200C>A	missense_variant	Uncertain significance	2144213		4	251478	1.5906e-05	0	0	0	16256	0	0	0	4	34592	0.000115634	0	0	0	10080	0	0	0	0	18394	0	0	0	0	21648	0	0
9	36217599	c.2027-2A>G		rs766168901	T	C	gnomAD Exomes	Pathogenic	splice_acceptor_variant	Homozygous disease causing	PASS	NA	ENST00000396594.3	c.2027-2A>G		c.2027-2A>G	splice_acceptor_variant				1	250238	3.9962e-06	0	0	0	16144	0	0	0	0	34406	0	0	0	0	10050	0	0	0	0	18338	0	0	0	0	21596	0	0
9	36217563	c.2061C>G	p.Ile687Met	rs772877458	G	C	gnomAD Exomes	Pathogenic	missense_variant	Homozygous disease causing	PASS	NA	ENST00000396594.3	p.Ile687Met	p.Ile687Met	c.2061C>G	missense_variant				1	251430	3.97725e-06	0	0	0	16254	0	0	0	0	34578	0	0	0	0	10080	0	0	0	0	18392	0	0	0	0	21646	0	0
9	36217557	c.2067T>A	p.His689Gln	rs1369655917	A	T	gnomAD Exomes	Pathogenic	missense_variant	Homozygous disease causing	PASS	NA	ENST00000396594.3	p.His689Gln	p.His689Gln	c.2067T>A	missense_variant				1	251456	3.97684e-06	0	0	0	16254	0	0	0	0	34584	0	0	0	0	10080	0	0	0	0	18394	0	0	0	0	21646	0	0
9	36217549	c.2075A>G	p.Asn692Ser	rs765173992	T	C	gnomAD Exomes	Pathogenic	missense_variant	Homozygous disease causing	PASS	NA	ENST00000396594.3	p.Asn692Ser	p.Asn692Ser	c.2075A>G	missense_variant	Uncertain significance	1346337		1	251460	3.97678e-06	0	0	0	16254	0	0	0	0	34586	0	0	0	0	10080	0	0	0	0	18394	0	0	0	0	21648	0	0
9	36249237	c.209T>A	p.Phe70Tyr	rs1244828960	A	T	gnomAD Exomes	Pathogenic	missense_variant	Homozygous disease causing	PASS	NA	ENST00000396594.3	p.Phe70Tyr	p.Phe70Tyr	c.209T>A	missense_variant				1	251476	3.97652e-06	0	0	1	16256	6.15157e-05	0	0	0	34592	0	0	0	0	10080	0	0	0	0	18394	0	0	0	0	21648	0	0
9	36217523	c.2101G>T	p.Val701Phe	rs746449874	C	A	gnomAD Exomes	Pathogenic	missense_variant	Homozygous disease causing	PASS	NA	ENST00000396594.3	p.Val701Phe	p.Val701Phe	c.2101G>T	missense_variant	Uncertain significance	578096		3	251480	1.19294e-05	0	0	0	16256	0	0	0	0	34590	0	0	0	0	10080	0	0	0	0	18394	0	0	0	0	21648	0	0
9	36217502	c.2122C>T	p.His708Tyr	rs527267621	G	A	gnomAD Exomes	Pathogenic	missense_variant	Homozygous disease causing	PASS	NA	ENST00000396594.3	p.His708Tyr	p.His708Tyr	c.2122C>T	missense_variant	Uncertain significance	286153		4	251464	1.59068e-05	0	0	0	16254	0	0	0	0	34590	0	0	0	0	10080	0	0	0	0	18392	0	0	0	0	21648	0	0
9	36217481	c.2143C>T	p.Arg715Cys	rs139347806	G	A	gnomAD Exomes	Pathogenic	missense_variant	Homozygous disease causing	PASS	NA	ENST00000396594.3	p.Arg715Cys	p.Arg715Cys	c.2143C>T	missense_variant	Uncertain significance	283051		7	251452	2.78383e-05	0	0	0	16250	0	0	0	0	34590	0	0	0	0	10076	0	0	0	0	18394	0	0	0	0	21646	0	0
9	36217480	c.2144G>A	p.Arg715His	rs549097855	C	T	gnomAD Exomes,gnomAD Genomes	Pathogenic	missense_variant	Homozygous disease causing	PASS	PASS	ENST00000396594.3	p.Arg715His	p.Arg715His	c.2144G>A	missense_variant	Uncertain significance	2042305		4	282856	1.41415e-05	0	0	1	24964	4.00577e-05	0	0	0	35440	0	0	0	0	10366	0	0	0	2	19952	0.000100241	0	0	0	25122	0	0
9	36249231	c.215T>G	p.Leu72Arg	rs1444052332	A	C	gnomAD Genomes	Pathogenic	missense_variant	Homozygous disease causing	NA	PASS	ENST00000396594.3	p.Leu72Arg	p.Leu72Arg	c.215T>G	missense_variant				2	31406	6.36821e-05	0	0	0	8716	0	0	0	0	846	0	0	0	0	290	0	0	0	0	1560	0	0	0	0	3476	0	0
9	36217460	c.2164G>A	p.Val722Met	rs763775540	C	T	gnomAD Exomes	Pathogenic	missense_variant	Homozygous disease causing	PASS	NA	ENST00000396594.3	p.Val722Met	p.Val722Met	c.2164G>A	missense_variant	Uncertain significance	1429599		1	251446	3.977e-06	0	0	0	16248	0	0	0	0	34590	0	0	0	0	10080	0	0	0	0	18394	0	0	0	0	21644	0	0
9	36217451	c.2173G>A	p.Val725Met	rs935868387	C	T	gnomAD Exomes	Pathogenic	missense_variant	Homozygous disease causing	PASS	NA	ENST00000396594.3	p.Val725Met	p.Val725Met	c.2173G>A	missense_variant	Uncertain significance	2055286		5	251446	1.9885e-05	0	0	0	16250	0	0	0	1	34588	2.89118e-05	0	0	0	10080	0	0	0	0	18394	0	0	0	0	21644	0	0
9	36217441	c.2183T>C	p.Val728Ala	rs1462602981	A	G	gnomAD Genomes	Pathogenic	missense_variant	Homozygous disease causing	NA	PASS	ENST00000396594.3	p.Val728Ala	p.Val728Ala	c.2183T>C	missense_variant				1	31370	3.18776e-05	0	0	0	8700	0	0	0	0	848	0	0	0	0	290	0	0	0	0	1554	0	0	0	0	3472	0	0
9	36217419	c.2204_2205insAAATC	p.Ala736AsnfsTer48	rs779967033	G	GGATTT	gnomAD Exomes	Pathogenic	frameshift_variant	Homozygous embryonic lethal	PASS	NA	ENST00000396594.3	p.Ala736AsnfsTer48	p.Ala736AsnfsTer48	c.2204_2205insAAATC	frameshift_variant				1	251388	3.97791e-06	0	0	0	16242	0	0	0	0	34586	0	0	0	0	10078	0	0	0	0	18394	0	0	0	0	21636	0	0
9	36217418	c.2205_2206insA	p.Ala736SerfsTer43	rs201216576	C	CT	gnomAD Exomes	Pathogenic	frameshift_variant	Homozygous embryonic lethal	PASS	NA	ENST00000396594.3	p.Ala736SerfsTer43	p.Ala736SerfsTer43	c.2205_2206insA	frameshift_variant				1	251392	3.97785e-06	0	0	0	16244	0	0	0	0	34586	0	0	0	0	10080	0	0	0	0	18394	0	0	0	0	21632	0	0
9	36217418	c.2206G>A	p.Ala736Thr	rs201216576	C	T	gnomAD Exomes,gnomAD Genomes	Pathogenic	missense_variant	Homozygous disease causing	PASS	PASS	ENST00000396594.3	p.Ala736Thr	p.Ala736Thr	c.2206G>A	missense_variant	Uncertain significance	288495		10	282786	3.53624e-05	0	0	1	24952	4.00769e-05	0	0	0	35434	0	0	0	0	10370	0	0	0	0	19954	0	0	0	4	25108	0.000159312	0
9	36217414	c.2208_2209delCC	p.Leu737AlafsTer41	rs1312335886	AGG	A	gnomAD Exomes	Pathogenic	frameshift_variant	Homozygous embryonic lethal	PASS	NA	ENST00000396594.3	p.Leu737AlafsTer41	p.Leu737AlafsTer41	c.2208_2209delCC	frameshift_variant				1	251384	3.97798e-06	0	0	0	16236	0	0	0	0	34582	0	0	0	0	10080	0	0	0	0	18394	0	0	0	0	21642	0	0
9	36217399	c.2225G>A	p.Ser742Asn	rs1222053548	C	T	gnomAD Exomes	Pathogenic	missense_variant	Homozygous disease causing	PASS	NA	ENST00000396594.3	p.Ser742Asn	p.Ser742Asn	c.2225G>A	missense_variant				1	251284	3.97956e-06	0	0	0	16222	0	0	0	0	34570	0	0	0	0	10078	0	0	0	0	18392	0	0	0	0	21626	0	0
9	36217381	c.2243C>G	p.Thr748Arg	rs764012292	G	C	gnomAD Exomes	Pathogenic	missense_variant	Homozygous disease causing	PASS	NA	ENST00000396594.3	p.Thr748Arg	p.Thr748Arg	c.2243C>G	missense_variant	Uncertain significance	2151555		3	251010	1.19517e-05	0	0	0	16188	0	0	0	2	34544	5.78972e-05	0	0	0	10072	0	0	0	0	18392	0	0	0	0	21558	0	0
9	36217376	c.2248C>T	p.Arg750Cys	rs752430781	G	A	gnomAD Exomes	Pathogenic	missense_variant	Homozygous disease causing	PASS	NA	ENST00000396594.3	p.Arg750Cys	p.Arg750Cys	c.2248C>T	missense_variant				2	250832	7.97346e-06	0	0	0	16156	0	0	0	0	34536	0	0	0	0	10072	0	0	0	0	18392	0	0	0	0	21518	0	0
9	36246480	c.258-1G>A		rs771790170	C	T	gnomAD Exomes	Pathogenic	splice_acceptor_variant	Homozygous disease causing	PASS	NA	ENST00000396594.3	c.258-1G>A		c.258-1G>A	splice_acceptor_variant				1	246948	4.04944e-06	0	0	0	15312	0	0	0	0	34516	0	0	0	0	9978	0	0	0	0	18318	0	0	0	0	21578	0	0
9	36246458	c.275_278delTTGA	p.Ile92AsnfsTer15	rs1444208046	TTCAA	T	gnomAD Exomes	Pathogenic	frameshift_variant	Homozygous embryonic lethal	PASS	NA	ENST00000396594.3	p.Ile92AsnfsTer15	p.Ile92AsnfsTer15	c.275_278delTTGA	frameshift_variant				2	248284	8.05529e-06	0	0	0	15524	0	0	0	0	34554	0	0	0	0	10002	0	0	0	0	18350	0	0	0	0	21636	0	0
9	36246462	c.275T>C	p.Ile92Thr	rs1308966468	A	G	gnomAD Exomes	Pathogenic	missense_variant	Homozygous disease causing	PASS	NA	ENST00000396594.3	p.Ile92Thr	p.Ile92Thr	c.275T>C	missense_variant	Uncertain significance	2432208		1	247974	4.03268e-06	0	0	0	15454	0	0	0	1	34558	2.89369e-05	0	0	0	9996	0	0	0	0	18334	0	0	0	0	21636	0	0
9	36246454	c.282delA	p.Asp95MetfsTer13	rs1331496567	CT	C	gnomAD Exomes	Pathogenic	frameshift_variant	Homozygous embryonic lethal	PASS	NA	ENST00000396594.3	p.Asp95MetfsTer13	p.Asp95MetfsTer13	c.282delA	frameshift_variant				1	248734	4.02036e-06	0	0	0	15660	0	0	0	0	34540	0	0	0	0	10008	0	0	0	0	18360	0	0	0	0	21640	0	0
9	36246426	c.311A>G	p.His104Arg	rs1407067181	T	C	gnomAD Exomes	Pathogenic	missense_variant	Homozygous disease causing	PASS	NA	ENST00000396594.3	p.His104Arg	p.His104Arg	c.311A>G	missense_variant				1	250064	3.99898e-06	0	0	0	15972	0	0	0	0	34570	0	0	0	0	10028	0	0	0	0	18374	0	0	0	0	21632	0	0
9	36246402	c.335A>C	p.Glu112Ala	rs758617859	T	G	gnomAD Exomes	Pathogenic	missense_variant	Homozygous disease causing	PASS	NA	ENST00000396594.3	p.Glu112Ala	p.Glu112Ala	c.335A>C	missense_variant				2	250708	7.97741e-06	0	0	0	16190	0	0	0	0	34574	0	0	0	0	10038	0	0	0	0	18386	0	0	0	0	21602	0	0
9	36246361	c.376C>A	p.Leu126Met	rs376979572	G	T	gnomAD Exomes	Pathogenic	missense_variant	Homozygous disease causing	PASS	NA	ENST00000396594.3	p.Leu126Met	p.Leu126Met	c.376C>A	missense_variant				1	251118	3.98219e-06	0	0	0	16250	0	0	0	0	34588	0	0	0	0	10060	0	0	0	0	18392	0	0	0	0	21612	0	0
9	36246348	c.389T>C	p.Leu130Pro	rs1313289563	A	G	gnomAD Exomes	Pathogenic	missense_variant	Homozygous disease causing	PASS	NA	ENST00000396594.3	p.Leu130Pro	p.Leu130Pro	c.389T>C	missense_variant				1	251236	3.98032e-06	0	0	0	16254	0	0	0	0	34588	0	0	0	0	10068	0	0	0	0	18394	0	0	0	0	21626	0	0
9	36246339	c.398T>C	p.Leu133Pro	rs760704097	A	G	gnomAD Exomes,gnomAD Genomes	Pathogenic	missense_variant	Homozygous disease causing	PASS	PASS	ENST00000396594.3	p.Leu133Pro	p.Leu133Pro	c.398T>C	missense_variant	Uncertain significance	498263		6	282636	2.12287e-05	0	0	6	24966	0.000240327	0	0	0	35440	0	0	0	0	10362	0	0	0	0	19952	0	0	0	0	25098	0	0
9	36246331	c.406G>C	p.Asp136His	rs575704922	C	G	gnomAD Exomes	Pathogenic	missense_variant	Homozygous disease causing	PASS	NA	ENST00000396594.3	p.Asp136His	p.Asp136His	c.406G>C	missense_variant				1	251250	3.9801e-06	0	0	0	16254	0	0	0	0	34590	0	0	0	0	10070	0	0	0	1	18392	5.43715e-05	0	0	0	21630	0	0
9	36246327	c.410T>C	p.Ile137Thr	rs773920008	A	G	gnomAD Exomes	Pathogenic	missense_variant	Homozygous disease causing	PASS	NA	ENST00000396594.3	p.Ile137Thr	p.Ile137Thr	c.410T>C	missense_variant	Uncertain significance	288301		1	251294	3.9794e-06	0	0	0	16254	0	0	0	1	34588	2.89118e-05	0	0	0	10074	0	0	0	0	18394	0	0	0	0	21640	0	0
9	36246301	c.436G>A	p.Asp146Asn		C	T	gnomAD Exomes	Pathogenic	missense_variant	Homozygous disease causing	PASS	NA	ENST00000396594.3	p.Asp146Asn	p.Asp146Asn	c.436G>A	missense_variant				1	251316	3.97905e-06	0	0	0	16256	0	0	0	0	34590	0	0	0	0	10074	0	0	0	0	18394	0	0	0	0	21646	0	0
9	36276899	c.43G>C	p.Gly15Arg	rs762425552	C	G	gnomAD Exomes	Pathogenic	missense_variant	Homozygous disease causing	PASS	NA	ENST00000396594.3	p.Gly15Arg	p.Gly15Arg	c.43G>C	missense_variant	Uncertain significance	290087		4	247436	1.61658e-05	0	0	3	15346	0.000195491	0	0	1	34080	2.93427e-05	0	0	0	10020	0	0	0	0	17858	0	0	0	0	21534	0	0
9	36246294	c.443T>C	p.Leu148Pro	rs1296217324	A	G	gnomAD Exomes	Pathogenic	missense_variant	Homozygous disease causing	PASS	NA	ENST00000396594.3	p.Leu148Pro	p.Leu148Pro	c.443T>C	missense_variant	Uncertain significance	1714260		1	251320	3.97899e-06	0	0	0	16256	0	0	0	0	34592	0	0	0	0	10074	0	0	0	0	18394	0	0	0	0	21646	0	0
9	36246237	c.500G>A	p.Gly167Glu	rs1183639077	C	T	gnomAD Exomes	Pathogenic	missense_variant	Homozygous disease causing	PASS	NA	ENST00000396594.3	p.Gly167Glu	p.Gly167Glu	c.500G>A	missense_variant				1	251400	3.97772e-06	0	0	0	16256	0	0	0	0	34592	0	0	0	0	10078	0	0	0	0	18394	0	0	0	0	21648	0	0
9	36246198	c.539C>A	p.Ala180Asp	rs747583937	G	T	gnomAD Exomes	Pathogenic	missense_variant	Homozygous disease causing	PASS	NA	ENST00000396594.3	p.Ala180Asp	p.Ala180Asp	c.539C>A	missense_variant				1	251392	3.97785e-06	0	0	0	16256	0	0	0	0	34592	0	0	0	0	10074	0	0	0	1	18394	5.43656e-05	0	0	0	21648	0	0
9	36246195	c.542T>A	p.Ile181Lys	rs746072359	A	T	gnomAD Exomes	Pathogenic	missense_variant	Homozygous disease causing	PASS	NA	ENST00000396594.3	p.Ile181Lys	p.Ile181Lys	c.542T>A	missense_variant				1	251394	3.97782e-06	0	0	0	16256	0	0	0	0	34592	0	0	0	0	10078	0	0	0	0	18394	0	0	0	0	21648	0	0
9	36249391	c.55C>T	p.Leu19Phe	rs1161112246	G	A	gnomAD Exomes	Pathogenic	missense_variant	Homozygous disease causing	PASS	NA	ENST00000396594.3	p.Leu19Phe	p.Leu19Phe	c.55C>T	missense_variant				1	247276	4.04406e-06	0	0	0	16058	0	0	0	0	33878	0	0	0	0	9834	0	0	0	0	18250	0	0	0	0	21580	0	0
9	36246166	c.571T>C	p.Cys191Arg	rs1401708373	A	G	gnomAD Exomes	Pathogenic	missense_variant	Homozygous disease causing	PASS	NA	ENST00000396594.3	p.Cys191Arg	p.Cys191Arg	c.571T>C	missense_variant				1	251358	3.97839e-06	0	0	0	16256	0	0	0	0	34590	0	0	0	0	10074	0	0	0	1	18394	5.43656e-05	0	0	0	21648	0	0
9	36246163	c.574A>C	p.Thr192Pro	rs1292723201	T	G	gnomAD Exomes	Pathogenic	missense_variant	Homozygous disease causing	PASS	NA	ENST00000396594.3	p.Thr192Pro	p.Thr192Pro	c.574A>C	missense_variant				1	251360	3.97836e-06	0	0	0	16256	0	0	0	1	34590	2.89101e-05	0	0	0	10074	0	0	0	0	18394	0	0	0	0	21648	0	0
9	36246160	c.577C>G	p.Arg193Gly	rs769215411	G	C	gnomAD Exomes	Pathogenic	missense_variant	Homozygous disease causing	PASS	NA	ENST00000396594.3	p.Arg193Gly	p.Arg193Gly	c.577C>G	missense_variant				1	251340	3.97867e-06	0	0	0	16256	0	0	0	0	34590	0	0	0	0	10072	0	0	0	0	18394	0	0	0	0	21646	0	0
9	36246159	c.578G>A	p.Arg193His	rs747640708	C	T	gnomAD Exomes	Pathogenic	missense_variant	Homozygous disease causing	PASS	NA	ENST00000396594.3	p.Arg193His	p.Arg193His	c.578G>A	missense_variant	Uncertain significance	1473998		6	251326	2.38734e-05	0	0	1	16256	6.15157e-05	0	0	0	34590	0	0	0	0	10072	0	0	0	0	18392	0	0	0	0	21646	0	0
9	36246153	c.584C>T	p.Ala195Val	rs1479086633	G	A	gnomAD Exomes	Pathogenic	missense_variant	Homozygous disease causing	PASS	NA	ENST00000396594.3	p.Ala195Val	p.Ala195Val	c.584C>T	missense_variant				1	251354	3.97845e-06	0	0	0	16256	0	0	0	0	34592	0	0	0	0	10074	0	0	0	0	18394	0	0	0	0	21648	0	0
9	36246129	c.608G>C	p.Cys203Ser	rs759285863	C	G	gnomAD Exomes	Pathogenic	missense_variant	Homozygous disease causing	PASS	NA	ENST00000396594.3	p.Cys203Ser	p.Cys203Ser	c.608G>C	missense_variant				1	251316	3.97905e-06	0	0	0	16256	0	0	0	0	34588	0	0	0	0	10076	0	0	0	0	18394	0	0	0	1	21642	4.62065e-05	0
9	36246127	c.610G>A	p.Glu204Lys	rs1209595219	C	T	gnomAD Exomes	Pathogenic	missense_variant	Homozygous disease causing	PASS	NA	ENST00000396594.3	p.Glu204Lys	p.Glu204Lys	c.610G>A	missense_variant				1	251326	3.9789e-06	0	0	0	16256	0	0	0	0	34588	0	0	0	0	10074	0	0	0	0	18394	0	0	0	0	21642	0	0
9	36246114	c.623G>A	p.Arg208His	rs772597073	C	T	gnomAD Exomes,gnomAD Genomes	Pathogenic	missense_variant	Homozygous disease causing	PASS	PASS	ENST00000396594.3	p.Arg208His	p.Arg208His	c.623G>A	missense_variant	Conflicting interpretations of pathogenicity	913582		4	282662	1.41512e-05	0	0	0	24972	0	0	0	0	35434	0	0	0	1	10358	9.65437e-05	0	0	0	19950	0	0	0	0	25110	0	0
9	36246096	c.641G>C	p.Cys214Ser	rs1220463521	C	G	gnomAD Exomes	Pathogenic	missense_variant	Homozygous disease causing	PASS	NA	ENST00000396594.3	p.Cys214Ser	p.Cys214Ser	c.641G>C	missense_variant	Uncertain significance	2052862		1	251294	3.9794e-06	0	0	0	16256	0	0	0	0	34588	0	0	0	0	10072	0	0	0	0	18394	0	0	0	0	21640	0	0
9	36246085	c.652G>A	p.Asp218Asn	rs1384881705	C	T	gnomAD Exomes	Pathogenic	missense_variant	Homozygous disease causing	PASS	NA	ENST00000396594.3	p.Asp218Asn	p.Asp218Asn	c.652G>A	missense_variant				1	251292	3.97943e-06	0	0	0	16254	0	0	0	0	34586	0	0	0	0	10074	0	0	0	0	18394	0	0	0	0	21626	0	0
9	36246079	c.658C>T	p.Leu220Phe	rs567208272	G	A	gnomAD Exomes	Pathogenic	missense_variant	Homozygous disease causing	PASS	NA	ENST00000396594.3	p.Leu220Phe	p.Leu220Phe	c.658C>T	missense_variant	Uncertain significance	837972		1	251282	3.97959e-06	0	0	0	16254	0	0	0	1	34584	2.89151e-05	0	0	0	10074	0	0	0	0	18394	0	0	0	0	21620	0	0
9	36246040	c.697C>T	p.Arg233Cys	rs756309840	G	A	gnomAD Exomes	Pathogenic	missense_variant	Homozygous disease causing	PASS	NA	ENST00000396594.3	p.Arg233Cys	p.Arg233Cys	c.697C>T	missense_variant	Uncertain significance	1389485		2	251250	7.9602e-06	0	0	0	16256	0	0	0	0	34590	0	0	0	0	10076	0	0	0	0	18394	0	0	0	0	21528	0	0
9	36246033	c.704G>A	p.Trp235Ter	rs754963533	C	T	gnomAD Exomes	Pathogenic	stop_gained	Homozygous disease causing	PASS	NA	ENST00000396594.3	p.Trp235Ter	p.Trp235Ter	c.704G>A	stop_gained				1	251234	3.98035e-06	0	0	0	16256	0	0	0	0	34588	0	0	0	0	10078	0	0	0	0	18394	0	0	0	0	21490	0	0
9	36236958	c.733T>A	p.Tyr245Asn	rs1288187588	A	T	gnomAD Genomes	Pathogenic	missense_variant	Homozygous disease causing	NA	PASS	ENST00000396594.3	p.Tyr245Asn	p.Tyr245Asn	c.733T>A	missense_variant				1	31408	3.1839e-05	0	0	0	8712	0	0	0	0	848	0	0	0	0	290	0	0	0	0	1560	0	0	0	0	3476	0	0
9	36236937	c.754C>T	p.Pro252Ser	rs758257873	G	A	gnomAD Exomes	Pathogenic	missense_variant	Homozygous disease causing	PASS	NA	ENST00000396594.3	p.Pro252Ser	p.Pro252Ser	c.754C>T	missense_variant				1	251366	3.97826e-06	0	0	0	16256	0	0	0	0	34568	0	0	0	0	10078	0	0	0	0	18394	0	0	0	0	21642	0	0
9	36236882	c.809C>T	p.Ala270Val	rs753279546	G	A	gnomAD Exomes,gnomAD Genomes	Pathogenic	missense_variant	Homozygous disease causing	PASS	PASS	ENST00000396594.3	p.Ala270Val	p.Ala270Val	c.809C>T	missense_variant				2	282832	7.07134e-06	0	0	0	24968	0	0	0	0	35440	0	0	0	0	10368	0	0	0	0	19952	0	0	0	2	25116	7.96305e-05	0
9	36236873	c.818C>T	p.Ser273Leu	rs771167726	G	A	gnomAD Exomes	Pathogenic	missense_variant	Homozygous disease causing	PASS	NA	ENST00000396594.3	p.Ser273Leu	p.Ser273Leu	c.818C>T	missense_variant	Uncertain significance	969149		10	251424	3.97735e-05	0	0	0	16256	0	0	0	10	34586	0.000289134	0	0	0	10078	0	0	0	0	18394	0	0	0	0	21638	0	0
9	36236837	c.854T>C	p.Ile285Thr	rs1300430787	A	G	gnomAD Exomes	Pathogenic	missense_variant	Homozygous disease causing	PASS	NA	ENST00000396594.3	p.Ile285Thr	p.Ile285Thr	c.854T>C	missense_variant				1	251384	3.97798e-06	0	0	0	16250	0	0	0	0	34582	0	0	0	0	10078	0	0	0	0	18394	0	0	0	0	21624	0	0
9	36234069	c.923G>A	p.Arg308His	rs1198065155	C	T	gnomAD Exomes	Pathogenic	missense_variant	Homozygous disease causing	PASS	NA	ENST00000396594.3	p.Arg308His	p.Arg308His	c.923G>A	missense_variant				1	251476	3.97652e-06	0	0	0	16256	0	0	0	0	34592	0	0	0	0	10080	0	0	0	0	18394	0	0	0	0	21648	0	0
9	36234061	c.931A>T	p.Lys311Ter	rs776955175	T	A	gnomAD Exomes	Pathogenic	stop_gained	Homozygous disease causing	PASS	NA	ENST00000396594.3	p.Lys311Ter	p.Lys311Ter	c.931A>T	stop_gained				1	251480	3.97646e-06	0	0	0	16256	0	0	0	0	34592	0	0	0	0	10080	0	0	0	0	18394	0	0	0	0	21648	0	0
9	36234012	c.980G>C	p.Cys327Ser	rs745873662	C	G	gnomAD Exomes	Pathogenic	missense_variant	Homozygous disease causing	PASS	NA	ENST00000396594.3	p.Cys327Ser	p.Cys327Ser	c.980G>C	missense_variant				1	251484	3.9764e-06	0	0	0	16256	0	0	0	0	34592	0	0	0	0	10080	0	0	0	0	18394	0	0	0	0	21648	0	0
9	36233998	c.994A>G	p.Ser332Gly	rs748906478	T	C	gnomAD Exomes	Pathogenic	missense_variant	Homozygous disease causing	PASS	NA	ENST00000396594.3	p.Ser332Gly	p.Ser332Gly	c.994A>G	missense_variant				2	251484	7.95279e-06	0	0	0	16256	0	0	0	0	34592	0	0	0	0	10080	0	0	0	0	18394	0	0	0	2	21648	9.23873e-05	0
[truncated: 21 more columns]

## Sheet: CADD 13-23 + in silico criteria
Chromosome	Position Hg19	AscendingDNA change (cDNA)	Protein	rsIDs	Reference	Alternate	Source	INFO	Annotation	Disease association	Filters - exomes	Filters - genomes	Transcript	HGVS Consequence	Protein Consequence	Transcript Consequence	VEP Annotation	ClinVar Clinical Significance	ClinVar Variation ID	Flags	Allele Count	Allele Number	Allele Frequency	Homozygote Count	Hemizygote Count	Allele Count African/African American	Allele Number African/African American	Allele Frequency African/African American	Homozygote Count African/African American	Hemizygote Count African/African American	Allele Count Latino/Admixed American	Allele Number Latino/Admixed American	Allele Frequency Latino/Admixed American	Homozygote Count Latino/Admixed American	Hemizygote Count Latino/Admixed American	Allele Count Ashkenazi Jewish	Allele Number Ashkenazi Jewish	Allele Frequency Ashkenazi Jewish	Homozygote Count Ashkenazi Jewish	Hemizygote Count Ashkenazi Jewish	Allele Count East Asian	Allele Number East Asian	Allele Frequency East Asian	Homozygote Count East Asian	Hemizygote Count East Asian	Allele Count European (Finnish)	Allele Number European (Finnish)	Allele Frequency European (Finnish)	Homozygote Count European (Finnish)
9	36223510	c.1375-14_1375-12delGTT		rs766737869	AAAC	A	gnomAD Exomes,gnomAD Genomes		intron_variant	Homozygous disease causing	PASS	PASS	ENST00000396594.3	c.1375-14_1375-12delGTT		c.1375-14_1375-12delGTT	intron_variant	Likely benign	1981782		9	282410	3.18686e-05	0	0	3	24748	0.000121222	0	0	2	35406	5.64876e-05	0	0	0	10366	0	0	0	0	19954	0	0	0	0	25086	0	0
9	36246023	c.709+5G>A		rs150714953	C	T	gnomAD Exomes,gnomAD Genomes		splice_region_variant	Homozygous disease causing	PASS	PASS	ENST00000396594.3	c.709+5G>A		c.709+5G>A	splice_region_variant	Uncertain significance	2043205		14	282360	4.95821e-05	0	0	11	24974	0.000440458	0	0	0	35430	0	0	0	0	10368	0	0	0	0	19954	0	0	0	0	24734	0	0
9	36249368	c.78A>T	p.Lys26Asn	rs767777879	T	A	gnomAD Exomes		missense_variant	Homozygous disease causing	PASS	NA	ENST00000396594.3	p.Lys26Asn	p.Lys26Asn	c.78A>T	missense_variant	Uncertain significance	581426		11	250546	4.39041e-05	0	0	0	16190	0	0	0	4	34498	0.000115949	0	0	0	10036	0	0	0	0	18382	0	0	0	0	21638	0	0
9	36227448	c.1171A>T	p.Ile391Leu	rs1422424029	T	A	gnomAD Genomes		missense_variant	Homozygous disease causing	NA	PASS	ENST00000396594.3	p.Ile391Leu	p.Ile391Leu	c.1171A>T	missense_variant				1	31404	3.18431e-05	0	0	1	8712	0.000114784	0	0	0	848	0	0	0	0	290	0	0	0	0	1560	0	0	0	0	3474	0	0
9	36227448	c.1171A>G	p.Ile391Val	rs1422424029	T	C	gnomAD Genomes		missense_variant	Homozygous disease causing	NA	PASS	ENST00000396594.3	p.Ile391Val	p.Ile391Val	c.1171A>G	missense_variant				1	31404	3.18431e-05	0	0	0	8712	0	0	0	0	848	0	0	0	0	290	0	0	0	0	1560	0	0	0	0	3474	0	0
9	36249401	c.52-7A>G		rs1420727818	T	C	gnomAD Exomes		splice_region_variant	Homozygous disease causing	PASS	NA	ENST00000396594.3	c.52-7A>G		c.52-7A>G	splice_region_variant				1	243430	4.10796e-06	0	0	0	15954	0	0	0	0	33078	0	0	0	0	9590	0	0	0	0	17996	0	0	0	0	21466	0	0
9	36246493	c.258-26_258-15dupATATCTTTATTT		rs749068352	G	GAAATAAAGATAT	gnomAD Exomes		intron_variant	Homozygous disease causing	PASS	NA	ENST00000396594.3	c.258-26_258-15dupATATCTTTATTT		c.258-26_258-15dupATATCTTTATTT	intron_variant				1	245606	4.07156e-06	0	0	0	15148	0	0	0	0	34466	0	0	0	0	9950	0	0	0	0	18284	0	0	0	0	21338	0	0
9	36237019	c.710-41_710-39delCTT		rs745318787	TAAG	T	gnomAD Exomes		intron_variant	Homozygous disease causing	PASS	NA	ENST00000396594.3	c.710-41_710-39delCTT		c.710-41_710-39delCTT	intron_variant				1	246240	4.06108e-06	0	0	0	16030	0	0	0	0	34142	0	0	0	0	9970	0	0	0	0	18132	0	0	0	0	20900	0	0
9	36246487	c.258-8G>A		rs918998080	C	T	gnomAD Exomes		splice_region_variant	Homozygous disease causing	PASS	NA	ENST00000396594.3	c.258-8G>A		c.258-8G>A	splice_region_variant	Uncertain significance	619300		1	246274	4.06052e-06	0	0	0	15228	0	0	0	0	34486	0	0	0	0	9958	0	0	0	0	18308	0	0	0	0	21486	0	0
9	36246031	c.706C>G	p.Leu236Val	rs751253614	G	C	gnomAD Exomes		missense_variant	Homozygous disease causing	PASS	NA	ENST00000396594.3	p.Leu236Val	p.Leu236Val	c.706C>G	missense_variant				1	251136	3.98191e-06	0	0	0	16256	0	0	0	0	34592	0	0	0	0	10076	0	0	0	0	18394	0	0	0	0	21414	0	0
9	36229108	c.1076-3T>A		rs767551580	A	T	gnomAD Exomes		splice_region_variant	Homozygous disease causing	PASS	NA	ENST00000396594.3	c.1076-3T>A		c.1076-3T>A	splice_region_variant				1	251324	3.97893e-06	0	0	0	16230	0	0	0	0	34588	0	0	0	0	10076	0	0	0	0	18392	0	0	0	0	21648	0	0
9	36229012	c.1163+6T>A		rs753133855	A	T	gnomAD Exomes		splice_region_variant	Homozygous disease causing	PASS	NA	ENST00000396594.3	c.1163+6T>A		c.1163+6T>A	splice_region_variant				1	251414	3.9775e-06	0	0	0	16254	0	0	0	0	34592	0	0	0	0	10078	0	0	0	0	18394	0	0	0	0	21646	0	0
9	36219823	c.1909+11delC		rs886063925	AG	A	gnomAD Exomes		intron_variant	Homozygous disease causing	PASS	NA	ENST00000396594.3	c.1909+11delC		c.1909+11delC	intron_variant	Conflicting interpretations of pathogenicity	366843		1	251426	3.97731e-06	0	0	0	16256	0	0	0	0	34590	0	0	0	0	10076	0	0	0	0	18394	0	0	0	0	21640	0	0
9	36220022	c.1727-5T>A		rs1466696765	A	T	gnomAD Exomes		splice_region_variant	Homozygous disease causing	PASS	NA	ENST00000396594.3	c.1727-5T>A		c.1727-5T>A	splice_region_variant				1	251458	3.97681e-06	0	0	0	16252	0	0	0	1	34590	2.89101e-05	0	0	0	10078	0	0	0	0	18394	0	0	0	0	21644	0	0
[truncated: 22 more columns]

## Sheet: CADD 13-23
Chromosome	Position Hg19	AscendingDNA change (cDNA)	Protein	rsIDs	Reference	Alternate	Source	INFO	Annotation	Disease association	Filters - exomes	Filters - genomes	Transcript	HGVS Consequence	Protein Consequence	Transcript Consequence	VEP Annotation	ClinVar Clinical Significance	ClinVar Variation ID	Flags	Allele Count	Allele Number	FREQUENCY HW CALC	Allele Frequency	Homozygote Count	Hemizygote Count	Allele Count African/African American	Allele Number African/African American	FREQUENCY HW CALC	Homozygote Count African/African American	Hemizygote Count African/African American	Allele Count Latino/Admixed American	Allele Number Latino/Admixed American	FREQUENCY HW CALC	Homozygote Count Latino/Admixed American	Hemizygote Count Latino/Admixed American	Allele Count Ashkenazi Jewish	Allele Number Ashkenazi Jewish	FREQUENCY HW CALC	Homozygote Count Ashkenazi Jewish	Hemizygote Count Ashkenazi Jewish	Allele Count East Asian	Allele Number East Asian	FREQUENCY HW CALC	Homozygote Count East Asian	Hemizygote Count East Asian	Allele Count European (Finnish)	Allele Number European (Finnish)	FREQUENCY HW CALC
9	36276938	c.102G>A	p.Trp34Ter	rs1403279875	C	T	gnomAD Exomes				PASS	NA	ENST00000543356.2	p.Trp34Ter	p.Trp34Ter	c.102G>A	stop_gained	Uncertain significance	556170	lof_flag	1	248430	4.02528e-06	4.02528e-06	0	0	0	15410	0	0	0	0	34362	0	0	0	0	10034	0	0	0	0	17932	0	0	0	0	21546	0
9	36233924	c.1068A>G	p.Arg356Arg	rs758966843	T	C	gnomAD Exomes				PASS	NA	ENST00000396594.3	p.Arg356Arg	p.Arg356Arg	c.1068A>G	synonymous_variant	Likely benign	1122551		3	251290	1.19384e-05	1.19384e-05	0	0	0	16254	0	0	0	0	34590	0	0	0	0	10080	0	0	0	0	18394	0	0	0	0	21644	0
9	36233905	c.1075+12T>G		rs139054499	A	C	gnomAD Exomes				PASS	NA	ENST00000396594.3	c.1075+12T>G		c.1075+12T>G	intron_variant				1	250906	3.98556e-06	3.98556e-06	0	0	1	16240	6.15764e-05	0	0	0	34586	0	0	0	0	10070	0	0	0	0	18388	0	0	0	0	21638	0
9	36229121	c.1076-16C>T		rs376196474	G	A	gnomAD Exomes				PASS	NA	ENST00000396594.3	c.1076-16C>T		c.1076-16C>T	intron_variant				2	251212	7.9614e-06	7.9614e-06	0	0	1	16224	6.16371e-05	0	0	0	34584	0	0	0	0	10066	0	0	0	1	18388	5.43833e-05	0	0	0	21646	0
9	36229089	c.1091dupA	p.His364GlnfsTer6	rs766541373	A	AT	gnomAD Exomes				PASS	NA	ENST00000396594.3	p.His364GlnfsTer6	p.His364GlnfsTer6	c.1091dupA	frameshift_variant				1	251412	3.97753e-06	3.97753e-06	0	0	1	16252	6.15309e-05	0	0	0	34590	0	0	0	0	10078	0	0	0	0	18392	0	0	0	0	21648	0
9	36229065	c.1116C>A	p.Asp372Glu	rs768446059	G	T	gnomAD Exomes				PASS	NA	ENST00000396594.3	p.Asp372Glu	p.Asp372Glu	c.1116C>A	missense_variant	Uncertain significance	2432226		1	251446	3.977e-06	3.977e-06	0	0	0	16256	0	0	0	0	34592	0	0	0	0	10080	0	0	0	0	18392	0	0	0	0	21648	0
9	36229046	c.1135C>T	p.His379Tyr	rs779720450	G	A	gnomAD Exomes				PASS	NA	ENST00000396594.3	p.His379Tyr	p.His379Tyr	c.1135C>T	missense_variant				1	251450	3.97693e-06	3.97693e-06	0	0	0	16254	0	0	0	0	34592	0	0	0	0	10080	0	0	0	0	18394	0	0	0	0	21648	0
9	36229033	c.1148G>C	p.Gly383Ala	rs754364693	C	G	gnomAD Exomes				PASS	NA	ENST00000396594.3	p.Gly383Ala	p.Gly383Ala	c.1148G>C	missense_variant				1	251438	3.97712e-06	3.97712e-06	0	0	0	16256	0	0	0	0	34590	0	0	0	0	10078	0	0	0	0	18394	0	0	0	0	21648	0
9	36229026	c.1155G>T	p.Gln385His	rs778179635	C	A	gnomAD Exomes				PASS	NA	ENST00000396594.3	p.Gln385His	p.Gln385His	c.1155G>T	missense_variant				2	251434	7.95437e-06	7.95437e-06	0	0	0	16256	0	0	0	0	34592	0	0	0	0	10078	0	0	0	0	18392	0	0	0	0	21648	0
9	36229022	c.1159C>G	p.Pro387Ala	rs1457585618	G	C	gnomAD Exomes				PASS	NA	ENST00000396594.3	p.Pro387Ala	p.Pro387Ala	c.1159C>G	missense_variant				1	251420	3.97741e-06	3.97741e-06	0	0	0	16256	0	0	0	0	34592	0	0	0	0	10078	0	0	0	0	18392	0	0	0	0	21648	0
9	36249331	c.115C>A	p.Arg39Arg	rs766420673	G	T	gnomAD Exomes				PASS	NA	ENST00000396594.3	p.Arg39Arg	p.Arg39Arg	c.115C>A	synonymous_variant				1	251278	3.97966e-06	3.97966e-06	0	0	0	16252	0	0	0	0	34572	0	0	0	0	10072	0	0	0	1	18392	5.43715e-05	0	0	0	21648	0
9	36228984	c.1163+34A>G		rs762933317	T	C	gnomAD Exomes				PASS	NA	ENST00000396594.3	c.1163+34A>G		c.1163+34A>G	intron_variant				4	251300	1.59172e-05	1.59172e-05	0	0	0	16242	0	0	0	4	34584	0.00011566	0	0	0	10072	0	0	0	0	18394	0	0	0	0	21646	0
9	36227465	c.1164-10T>C		rs778099319	A	G	gnomAD Exomes				PASS	NA	ENST00000396594.3	c.1164-10T>C		c.1164-10T>C	intron_variant				6	250114	2.39891e-05	2.39891e-05	0	0	0	15960	0	0	0	0	34544	0	0	0	0	10040	0	0	0	0	18374	0	0	0	0	21642	0
9	36227458	c.1164-3C>T		rs752997543	G	A	gnomAD Exomes				PASS	NA	ENST00000396594.3	c.1164-3C>T		c.1164-3C>T	splice_region_variant				1	250488	3.99221e-06	3.99221e-06	0	0	0	16056	0	0	0	0	34568	0	0	0	0	10054	0	0	0	0	18382	0	0	0	0	21640	0
9	36227514	c.1164-60dupA		rs1445770847	G	GT	gnomAD Genomes				NA	PASS	ENST00000396594.3	c.1164-60dupA		c.1164-60dupA	intron_variant				9	31398	0.000286642	0.000286642	0	0	9	8712	0.00103306	0	0	0	848	0	0	0	0	290	0	0	0	0	1560	0	0	0	0	3472	0
9	36227461	c.1164-6T>C		rs756664166	A	G	gnomAD Exomes				PASS	NA	ENST00000396594.3	c.1164-6T>C		c.1164-6T>C	splice_region_variant				2	250406	7.98703e-06	7.98703e-06	0	0	0	16012	0	0	0	0	34562	0	0	0	0	10054	0	0	0	0	18386	0	0	0	0	21642	0
9	36227409	c.1210T>G	p.Phe404Val	rs794727868	A	C	gnomAD Exomes				PASS	NA	ENST00000396594.3	p.Phe404Val	p.Phe404Val	c.1210T>G	missense_variant	Uncertain significance	198531		1	251394	3.97782e-06	3.97782e-06	0	0	1	16244	6.15612e-05	0	0	0	34590	0	0	0	0	10076	0	0	0	0	18388	0	0	0	0	21648	0
9	36227407	c.1212T>G	p.Phe404Leu	rs765027793	A	C	gnomAD Exomes				PASS	NA	ENST00000396594.3	p.Phe404Leu	p.Phe404Leu	c.1212T>G	missense_variant				1	251394	3.97782e-06	3.97782e-06	0	0	0	16244	0	0	0	0	34586	0	0	0	0	10076	0	0	0	0	18390	0	0	0	0	21648	0
9	36227397	c.1222A>G	p.Ile408Val	rs776568062	T	C	gnomAD Exomes				PASS	NA	ENST00000396594.3	p.Ile408Val	p.Ile408Val	c.1222A>G	missense_variant	Uncertain significance	594521		3	251400	1.19332e-05	1.19332e-05	0	0	2	16246	0.000123107	0	0	0	34586	0	0	0	0	10078	0	0	0	0	18390	0	0	0	0	21648	0
9	36227322	c.1297C>A	p.His433Asn	rs1438694588	G	T	gnomAD Exomes				PASS	NA	ENST00000396594.3	p.His433Asn	p.His433Asn	c.1297C>A	missense_variant	Uncertain significance	2432205		1	251440	3.97709e-06	3.97709e-06	0	0	0	16252	0	0	0	0	34586	0	0	0	0	10078	0	0	0	0	18392	0	0	0	0	21648	0
9	36227310	c.1309A>G	p.Thr437Ala	rs745313374	T	C	gnomAD Exomes				PASS	NA	ENST00000396594.3	p.Thr437Ala	p.Thr437Ala	c.1309A>G	missense_variant				1	251438	3.97712e-06	3.97712e-06	0	0	1	16254	6.15233e-05	0	0	0	34590	0	0	0	0	10078	0	0	0	0	18392	0	0	0	0	21648	0
9	36227307	c.1312C>G	p.Leu438Val	rs968842089	G	C	gnomAD Exomes				PASS	NA	ENST00000396594.3	p.Leu438Val	p.Leu438Val	c.1312C>G	missense_variant				1	251436	3.97716e-06	3.97716e-06	0	0	0	16252	0	0	0	0	34588	0	0	0	0	10078	0	0	0	0	18392	0	0	0	0	21648	0
9	36227292	c.1327G>A	p.Val443Ile	rs369714039	C	T	gnomAD Exomes				PASS	NA	ENST00000396594.3	p.Val443Ile	p.Val443Ile	c.1327G>A	missense_variant	Conflicting interpretations of pathogenicity	290219		17	251450	6.76079e-05	6.76079e-05	0	0	0	16252	0	0	0	5	34592	0.000144542	0	0	0	10078	0	0	0	3	18394	0.000163097	0	0	0	21648	0
9	36227250	c.1369A>C	p.Met457Leu	rs750404513	T	G	gnomAD Exomes,gnomAD Genomes				PASS	PASS	ENST00000396594.3	p.Met457Leu	p.Met457Leu	c.1369A>C	missense_variant	Uncertain significance	284972		7	282838	2.47491e-05	2.47491e-05	0	0	0	24964	0	0	0	0	35436	0	0	0	0	10366	0	0	0	7	19952	0.000350842	0	0	0	25120	0
9	36227249	c.1370T>C	p.Met457Thr	rs774260686	A	G	gnomAD Exomes				PASS	NA	ENST00000396594.3	p.Met457Thr	p.Met457Thr	c.1370T>C	missense_variant				2	251438	7.95425e-06	7.95425e-06	0	0	0	16246	0	0	0	0	34590	0	0	0	0	10076	0	0	0	0	18394	0	0	0	0	21648	0
9	36227234	c.1374+11T>G		rs1280822254	A	C	gnomAD Genomes				NA	PASS	ENST00000396594.3	c.1374+11T>G		c.1374+11T>G	intron_variant				1	31396	3.18512e-05	3.18512e-05	0	0	1	8718	0.000114705	0	0	0	846	0	0	0	0	290	0	0	0	0	1558	0	0	0	0	3472	0
9	36223526	c.1375-28delA		rs1324983207	CT	C	gnomAD Exomes				PASS	NA	ENST00000396594.3	c.1375-28delA		c.1375-28delA	intron_variant				1	248086	4.03086e-06	4.03086e-06	0	0	0	15852	0	0	0	1	34344	2.91172e-05	0	0	0	9912	0	0	0	0	18390	0	0	0	0	21430	0
9	36223481	c.1390_1392delAAG	p.Lys464del	rs765843270	ACTT	A	gnomAD Exomes				PASS	NA	ENST00000396594.3	p.Lys464del	p.Lys464del	c.1390_1392delAAG	inframe_deletion				1	251292	3.97943e-06	3.97943e-06	0	0	0	16182	0	0	0	0	34584	0	0	0	0	10078	0	0	0	0	18394	0	0	0	0	21634	0
9	36223471	c.1403T>C	p.Phe468Ser	rs370478702	A	G	gnomAD Exomes				PASS	NA	ENST00000396594.3	p.Phe468Ser	p.Phe468Ser	c.1403T>C	missense_variant	Uncertain significance	1058105		1	251348	3.97855e-06	3.97855e-06	0	0	0	16220	0	0	0	0	34588	0	0	0	0	10080	0	0	0	0	18394	0	0	0	0	21638	0
9	36223468	c.1406A>G	p.Asn469Ser	rs772723683	T	C	gnomAD Exomes				PASS	NA	ENST00000396594.3	p.Asn469Ser	p.Asn469Ser	c.1406A>G	missense_variant				1	251340	3.97867e-06	3.97867e-06	0	0	0	16212	0	0	0	0	34584	0	0	0	0	10080	0	0	0	1	18394	5.43656e-05	0	0	0	21638	0
9	36223452	c.1422A>C	p.Glu474Asp	rs1272257245	T	G	gnomAD Exomes				PASS	NA	ENST00000396594.3	p.Glu474Asp	p.Glu474Asp	c.1422A>C	missense_variant				1	251386	3.97795e-06	3.97795e-06	0	0	0	16238	0	0	0	0	34586	0	0	0	0	10080	0	0	0	1	18394	5.43656e-05	0	0	0	21644	0
9	36223421	c.1453G>A	p.Val485Met	rs1442465079	C	T	gnomAD Exomes				PASS	NA	ENST00000396594.3	p.Val485Met	p.Val485Met	c.1453G>A	missense_variant				2	251400	7.95545e-06	7.95545e-06	0	0	0	16234	0	0	0	1	34588	2.89118e-05	0	0	0	10080	0	0	0	0	18394	0	0	0	0	21648	0
9	36276891	c.149T>C	p.Ile50Thr	rs760797082	A	G	gnomAD Exomes				PASS	NA	ENST00000543356.2	p.Ile50Thr	p.Ile50Thr	c.149T>C	missense_variant				2	246888	8.10084e-06	8.10084e-06	0	0	0	15308	0	0	0	0	33866	0	0	0	0	10018	0	0	0	0	17842	0	0	0	0	21532	0
9	36223373	c.1501G>C	p.Val501Leu	rs749320547	C	G	gnomAD Exomes				PASS	NA	ENST00000396594.3	p.Val501Leu	p.Val501Leu	c.1501G>C	missense_variant	Uncertain significance	598714		4	251372	1.59127e-05	1.59127e-05	0	0	0	16214	0	0	0	4	34588	0.000115647	0	0	0	10080	0	0	0	0	18394	0	0	0	0	21644	0
9	36223357	c.1504+13A>G		rs184689390	T	C	gnomAD Exomes				PASS	NA	ENST00000396594.3	c.1504+13A>G		c.1504+13A>G	intron_variant				12	251206	4.77696e-05	4.77696e-05	0	0	1	16124	6.20194e-05	0	0	0	34586	0	0	0	0	10078	0	0	0	0	18394	0	0	0	0	21644	0
9	36223336	c.1504+33dupT		rs750542542	G	GA	gnomAD Exomes				PASS	NA	ENST00000396594.3	c.1504+33dupT		c.1504+33dupT	intron_variant				1	251006	3.98397e-06	3.98397e-06	0	0	0	15992	0	0	0	0	34578	0	0	0	0	10076	0	0	0	0	18394	0	0	0	0	21636	0
9	36223000	c.1505-5C>T		rs369078814	G	A	gnomAD Exomes				PASS	NA	ENST00000396594.3	c.1505-5C>T		c.1505-5C>T	splice_region_variant	Conflicting interpretations of pathogenicity	282272		63	251222	0.000250774	0.000250774	0	0	2	16242	0.000123138	0	0	0	34590	0	0	0	0	10074	0	0	0	0	18392	0	0	0	0	21646	0
9	36222993	c.1507A>G	p.Ile503Val	rs1329414627	T	C	gnomAD Exomes				PASS	NA	ENST00000396594.3	p.Ile503Val	p.Ile503Val	c.1507A>G	missense_variant	Uncertain significance	2147906		1	251350	3.97852e-06	3.97852e-06	0	0	0	16248	0	0	0	0	34588	0	0	0	0	10074	0	0	0	0	18394	0	0	0	0	21648	0
9	36222966	c.1534C>A	p.Arg512Arg	rs772489205	G	T	gnomAD Exomes				PASS	NA	ENST00000396594.3	p.Arg512Arg	p.Arg512Arg	c.1534C>A	synonymous_variant				1	251460	3.97678e-06	3.97678e-06	0	0	0	16256	0	0	0	0	34592	0	0	0	0	10078	0	0	0	0	18394	0	0	0	0	21648	0
9	36222965	c.1535G>A	p.Arg512Gln	rs138357804	C	T	gnomAD Exomes				PASS	NA	ENST00000396594.3	p.Arg512Gln	p.Arg512Gln	c.1535G>A	missense_variant	Uncertain significance	451929		14	251474	5.56718e-05	5.56718e-05	0	0	3	16256	0.000184547	0	0	2	34592	5.78168e-05	0	0	0	10078	0	0	0	4	18394	0.000217462	0	0	0	21648	0
9	36222928	c.1572A>C	p.Gln524His	rs749584893	T	G	gnomAD Exomes				PASS	NA	ENST00000396594.3	p.Gln524His	p.Gln524His	c.1572A>C	missense_variant	Uncertain significance	2416741		1	251486	3.97636e-06	3.97636e-06	0	0	0	16256	0	0	0	0	34592	0	0	0	0	10078	0	0	0	0	18394	0	0	0	0	21648	0
9	36222899	c.1601C>G	p.Pro534Arg	rs371648692	G	C	gnomAD Exomes				PASS	NA	ENST00000396594.3	p.Pro534Arg	p.Pro534Arg	c.1601C>G	missense_variant				1	251492	3.97627e-06	3.97627e-06	0	0	1	16256	6.15157e-05	0	0	0	34592	0	0	0	0	10080	0	0	0	0	18394	0	0	0	0	21648	0
9	36222897	c.1603C>G	p.Leu535Val	rs748005215	G	C	gnomAD Genomes				NA	PASS	ENST00000396594.3	p.Leu535Val	p.Leu535Val	c.1603C>G	missense_variant	Uncertain significance	2202367		1	31398	3.18492e-05	3.18492e-05	0	0	0	8710	0	0	0	0	848	0	0	0	0	290	0	0	0	0	1560	0	0	0	0	3476	0
9	36222877	c.1620_1622delTCT	p.Leu541del	rs779893695	GAGA	G	gnomAD Exomes				PASS	NA	ENST00000396594.3	p.Leu541del	p.Leu541del	c.1620_1622delTCT	inframe_deletion				1	251490	3.9763e-06	3.9763e-06	0	0	0	16256	0	0	0	0	34592	0	0	0	0	10080	0	0	0	0	18394	0	0	0	0	21648	0
9	36222807	c.1693C>G	p.Leu565Val	rs759962267	G	C	gnomAD Exomes				PASS	NA	ENST00000396594.3	p.Leu565Val	p.Leu565Val	c.1693C>G	missense_variant				1	251494	3.97624e-06	3.97624e-06	0	0	0	16256	0	0	0	0	34592	0	0	0	0	10080	0	0	0	0	18394	0	0	0	0	21648	0
9	36220060	c.1727-43T>C		rs779802128	A	G	gnomAD Exomes				PASS	NA	ENST00000396594.3	c.1727-43T>C		c.1727-43T>C	intron_variant				2	250674	7.97849e-06	7.97849e-06	0	0	0	16222	0	0	0	1	34514	2.89737e-05	0	0	0	10074	0	0	0	0	18366	0	0	0	0	21592	0
9	36220000	c.1744A>G	p.Ile582Val	rs754313408	T	C	gnomAD Exomes,gnomAD Genomes				PASS	PASS	ENST00000396594.3	p.Ile582Val	p.Ile582Val	c.1744A>G	missense_variant	Uncertain significance	288664		8	282868	2.82817e-05	2.82817e-05	0	0	5	24968	0.000200256	0	0	0	35438	0	0	0	0	10368	0	0	0	0	19952	0	0	0	0	25124	0
9	36219990	c.1754A>G	p.His585Arg	rs1364375046	T	C	gnomAD Exomes				PASS	NA	ENST00000396594.3	p.His585Arg	p.His585Arg	c.1754A>G	missense_variant				1	251486	3.97636e-06	3.97636e-06	0	0	0	16256	0	0	0	0	34592	0	0	0	0	10078	0	0	0	1	18394	5.43656e-05	0	0	0	21648	0
9	36219943	c.1801C>G	p.Leu601Val	rs746919372	G	C	gnomAD Exomes				PASS	NA	ENST00000396594.3	p.Leu601Val	p.Leu601Val	c.1801C>G	missense_variant				1	251490	3.9763e-06	3.9763e-06	0	0	1	16256	6.15157e-05	0	0	0	34592	0	0	0	0	10080	0	0	0	0	18394	0	0	0	0	21648	0
9	36219845	c.1899G>C	p.Lys633Asn	rs1248336263	C	G	gnomAD Exomes				PASS	NA	ENST00000396594.3	p.Lys633Asn	p.Lys633Asn	c.1899G>C	missense_variant				1	251456	3.97684e-06	3.97684e-06	0	0	0	16256	0	0	0	0	34592	0	0	0	0	10078	0	0	0	0	18394	0	0	0	0	21640	0
9	36218336	c.1910-41dupA		rs1172735263	G	GT	gnomAD Exomes				PASS	NA	ENST00000396594.3	c.1910-41dupA		c.1910-41dupA	intron_variant				1	249910	4.00144e-06	4.00144e-06	0	0	0	16170	0	0	0	0	34488	0	0	0	0	10036	0	0	0	1	18360	5.44662e-05	0	0	0	21196	0
9	36218342	c.1910-47dupC		rs1376926751	A	AG	gnomAD Exomes				PASS	NA	ENST00000396594.3	c.1910-47dupC		c.1910-47dupC	intron_variant				1	249354	4.01036e-06	4.01036e-06	0	0	0	16142	0	0	0	0	34448	0	0	0	0	10020	0	0	0	0	18336	0	0	0	0	21070	0
9	36218290	c.1916T>C	p.Leu639Pro	rs779306885	A	G	gnomAD Exomes				PASS	NA	ENST00000396594.3	p.Leu639Pro	p.Leu639Pro	c.1916T>C	missense_variant				2	251422	7.95475e-06	7.95475e-06	0	0	0	16256	0	0	0	0	34588	0	0	0	0	10080	0	0	0	0	18392	0	0	0	0	21638	0
9	36218267	c.1939G>A	p.Val647Met	rs754255730	C	T	gnomAD Exomes				PASS	NA	ENST00000396594.3	p.Val647Met	p.Val647Met	c.1939G>A	missense_variant				2	251466	7.95336e-06	7.95336e-06	0	0	0	16256	0	0	0	0	34592	0	0	0	0	10080	0	0	0	0	18394	0	0	0	0	21644	0
9	36249253	c.193A>T	p.Thr65Ser	rs1476574842	T	A	gnomAD Exomes				PASS	NA	ENST00000396594.3	p.Thr65Ser	p.Thr65Ser	c.193A>T	missense_variant				1	251482	3.97643e-06	3.97643e-06	0	0	0	16256	0	0	0	0	34592	0	0	0	0	10080	0	0	0	0	18394	0	0	0	0	21648	0
9	36218239	c.1967T>A	p.Leu656His	rs767637750	A	T	gnomAD Exomes				PASS	NA	ENST00000396594.3	p.Leu656His	p.Leu656His	c.1967T>A	missense_variant				1	251476	3.97652e-06	3.97652e-06	0	0	0	16256	0	0	0	0	34592	0	0	0	0	10078	0	0	0	1	18394	5.43656e-05	0	0	0	21646	0
9	36218229	c.1977C>G	p.Ile659Met	rs759443496	G	C	gnomAD Exomes				PASS	NA	ENST00000396594.3	p.Ile659Met	p.Ile659Met	c.1977C>G	missense_variant				1	251476	3.97652e-06	3.97652e-06	0	0	0	16256	0	0	0	0	34592	0	0	0	0	10080	0	0	0	0	18394	0	0	0	0	21640	0
9	36246466	c.1A>C	p.Met1?	rs770405092	T	G	gnomAD Exomes				PASS	NA	ENST00000539208.1	p.Met1?	p.Met1?	c.1A>C	start_lost				1	247844	4.0348e-06	4.0348e-06	0	0	0	15434	0	0	0	0	34546	0	0	0	0	9996	0	0	0	0	18332	0	0	0	0	21628	0
9	36218206	c.2000C>T	p.Ala667Val	rs756488394	G	A	gnomAD Exomes				PASS	NA	ENST00000396594.3	p.Ala667Val	p.Ala667Val	c.2000C>T	missense_variant	Uncertain significance	499322		7	251468	2.78365e-05	2.78365e-05	0	0	0	16256	0	0	0	0	34592	0	0	0	0	10080	0	0	0	0	18394	0	0	0	0	21638	0
9	36218181	c.2025A>G	p.Thr675Thr	rs769504121	T	C	gnomAD Exomes				PASS	NA	ENST00000396594.3	p.Thr675Thr	p.Thr675Thr	c.2025A>G	splice_region_variant				1	251460	3.97678e-06	3.97678e-06	0	0	0	16256	0	0	0	0	34592	0	0	0	0	10078	0	0	0	0	18394	0	0	0	0	21642	0
9	36218159	c.2026+20dupT		rs776229201	C	CA	gnomAD Exomes				PASS	NA	ENST00000396594.3	c.2026+20dupT		c.2026+20dupT	intron_variant				1	251408	3.9776e-06	3.9776e-06	0	0	0	16254	0	0	0	0	34592	0	0	0	0	10080	0	0	0	0	18394	0	0	0	0	21620	0
9	36218141	c.2026+24_2026+38delTGTGCTGCAGGGGGT		rs752962411	CACCCCCTGCAGCACA	C	gnomAD Exomes				PASS	NA	ENST00000396594.3	c.2026+24_2026+38delTGTGCTGCAGGGGGT		c.2026+24_2026+38delTGTGCTGCAGGGGGT	intron_variant				1	251226	3.98048e-06	3.98048e-06	0	0	0	16256	0	0	0	0	34592	0	0	0	0	10078	0	0	0	0	18394	0	0	0	0	21520	0
9	36218177	c.2026+3G>A		rs370730412	C	T	gnomAD Exomes,gnomAD Genomes				PASS	PASS	ENST00000396594.3	c.2026+3G>A		c.2026+3G>A	splice_region_variant	Uncertain significance	571466		6	282844	2.12131e-05	2.12131e-05	0	0	6	24970	0.000240288	0	0	0	35440	0	0	0	0	10368	0	0	0	0	19954	0	0	0	0	25104	0
9	36217608	c.2027-11T>G		rs906556699	A	C	gnomAD Exomes,gnomAD Genomes				PASS	PASS	ENST00000396594.3	c.2027-11T>G		c.2027-11T>G	intron_variant				3	278256	1.07814e-05	1.07814e-05	0	0	0	24598	0	0	0	0	34838	0	0	0	0	10264	0	0	0	0	19662	0	0	0	1	24936	4.01027e-05
9	36217594	c.2030G>C	p.Gly677Ala	rs1291163446	C	G	gnomAD Exomes				PASS	NA	ENST00000396594.3	p.Gly677Ala	p.Gly677Ala	c.2030G>C	missense_variant	Uncertain significance	1405991		1	250932	3.98514e-06	3.98514e-06	0	0	0	16212	0	0	0	0	34498	0	0	0	0	10062	0	0	0	0	18386	0	0	0	0	21614	0
9	36217591	c.2033C>G	p.Thr678Arg	rs1195622660	G	C	gnomAD Exomes				PASS	NA	ENST00000396594.3	p.Thr678Arg	p.Thr678Arg	c.2033C>G	missense_variant				1	251152	3.98165e-06	3.98165e-06	0	0	0	16224	0	0	0	1	34530	2.89603e-05	0	0	0	10068	0	0	0	0	18392	0	0	0	0	21628	0
9	36217574	c.2050G>A	p.Val684Ile	rs1384689025	C	T	gnomAD Genomes				NA	PASS	ENST00000396594.3	p.Val684Ile	p.Val684Ile	c.2050G>A	missense_variant				1	31404	3.18431e-05	3.18431e-05	0	0	0	8712	0	0	0	0	848	0	0	0	0	290	0	0	0	0	1560	0	0	0	0	3476	0
9	36277020	c.20C>G	p.Ser7Cys	rs1350849373	G	C	gnomAD Exomes				PASS	NA	ENST00000543356.2	p.Ser7Cys	p.Ser7Cys	c.20C>G	missense_variant				1	247856	4.0346e-06	4.0346e-06	0	0	0	15370	0	0	0	0	34280	0	0	0	0	10020	0	0	0	0	17902	0	0	0	0	21520	0
9	36217513	c.2111G>A	p.Ser704Asn	rs775073041	C	T	gnomAD Exomes				PASS	NA	ENST00000396594.3	p.Ser704Asn	p.Ser704Asn	c.2111G>A	missense_variant				1	251480	3.97646e-06	3.97646e-06	0	0	0	16254	0	0	0	0	34590	0	0	0	0	10080	0	0	0	1	18394	5.43656e-05	0	0	0	21646	0
9	36217501	c.2123A>G	p.His708Arg	rs749868397	T	C	gnomAD Exomes				PASS	NA	ENST00000396594.3	p.His708Arg	p.His708Arg	c.2123A>G	missense_variant				1	251470	3.97662e-06	3.97662e-06	0	0	0	16254	0	0	0	0	34590	0	0	0	0	10080	0	0	0	0	18394	0	0	0	0	21648	0
9	36217487	c.2137G>C	p.Val713Leu	rs768384042	C	G	gnomAD Exomes				PASS	NA	ENST00000396594.3	p.Val713Leu	p.Val713Leu	c.2137G>C	missense_variant				1	251466	3.97668e-06	3.97668e-06	0	0	0	16254	0	0	0	0	34592	0	0	0	0	10076	0	0	0	1	18394	5.43656e-05	0	0	0	21648	0
9	36217481	c.2143C>A	p.Arg715Ser	rs139347806	G	T	gnomAD Exomes,gnomAD Genomes				PASS	PASS	ENST00000396594.3	p.Arg715Ser	p.Arg715Ser	c.2143C>A	missense_variant	Uncertain significance	934010		2	282852	7.07084e-06	7.07084e-06	0	0	2	24958	8.01346e-05	0	0	0	35438	0	0	0	0	10366	0	0	0	0	19952	0	0	0	0	25122	0
9	36217475	c.2149C>A	p.Gln717Lys	rs758253709	G	T	gnomAD Exomes				PASS	NA	ENST00000396594.3	p.Gln717Lys	p.Gln717Lys	c.2149C>A	missense_variant				1	251462	3.97674e-06	3.97674e-06	0	0	0	16252	0	0	0	0	34590	0	0	0	0	10078	0	0	0	0	18394	0	0	0	0	21648	0
9	36217465	c.2159C>T	p.Ser720Phe	rs761654507	G	A	gnomAD Exomes,gnomAD Genomes				PASS	PASS	ENST00000396594.3	p.Ser720Phe	p.Ser720Phe	c.2159C>T	missense_variant				4	282862	1.41412e-05	1.41412e-05	0	0	0	24960	0	0	0	0	35438	0	0	0	0	10370	0	0	0	4	19954	0.000200461	0	0	0	25124	0
9	36217453	c.2171A>G	p.Asp724Gly	rs1375107320	T	C	gnomAD Exomes				PASS	NA	ENST00000396594.3	p.Asp724Gly	p.Asp724Gly	c.2171A>G	missense_variant				1	251454	3.97687e-06	3.97687e-06	0	0	0	16250	0	0	0	0	34588	0	0	0	0	10080	0	0	0	1	18392	5.43715e-05	0	0	0	21646	0
9	36217453	c.2171A>T	p.Asp724Val	rs1375107320	T	A	gnomAD Exomes				PASS	NA	ENST00000396594.3	p.Asp724Val	p.Asp724Val	c.2171A>T	missense_variant				1	251454	3.97687e-06	3.97687e-06	0	0	0	16250	0	0	0	0	34588	0	0	0	0	10080	0	0	0	0	18392	0	0	0	0	21646	0
9	36217445	c.2179G>T	p.Val727Leu	rs121908627	C	A	gnomAD Exomes,gnomAD Genomes				PASS	PASS	ENST00000396594.3	p.Val727Leu	p.Val727Leu	c.2179G>T	missense_variant	Conflicting interpretations of pathogenicity	194025		252	282842	0.000890957	0.000890957	0	0	9	24966	0.00036049	0	0	13	35434	0.000366879	0	0	0	10370	0	0	0	0	19954	0	0	0	7	25116	0.000278707
9	36217427	c.2197G>C	p.Val733Leu	rs747312236	C	G	gnomAD Exomes				PASS	NA	ENST00000396594.3	p.Val733Leu	p.Val733Leu	c.2197G>C	missense_variant				1	251426	3.97731e-06	3.97731e-06	0	0	0	16246	0	0	0	0	34586	0	0	0	0	10078	0	0	0	0	18394	0	0	0	0	21642	0
9	36217426	c.2198T>C	p.Val733Ala	rs370918582	A	G	gnomAD Exomes,gnomAD Genomes				PASS	PASS	ENST00000396594.3	p.Val733Ala	p.Val733Ala	c.2198T>C	missense_variant				2	282828	7.07144e-06	7.07144e-06	0	0	1	24962	4.00609e-05	0	0	0	35434	0	0	0	0	10370	0	0	0	0	19954	0	0	0	0	25116	0
9	36217426	c.2198T>G	p.Val733Gly	rs370918582	A	C	gnomAD Exomes				PASS	NA	ENST00000396594.3	p.Val733Gly	p.Val733Gly	c.2198T>G	missense_variant				1	251428	3.97728e-06	3.97728e-06	0	0	0	16250	0	0	0	0	34586	0	0	0	0	10080	0	0	0	0	18394	0	0	0	0	21640	0
9	36217422	c.2202C>A	p.Asp734Glu	rs1211781070	G	T	gnomAD Exomes				PASS	NA	ENST00000396594.3	p.Asp734Glu	p.Asp734Glu	c.2202C>A	missense_variant	Uncertain significance	2048449		2	251406	7.95526e-06	7.95526e-06	0	0	0	16246	0	0	0	1	34586	2.89134e-05	0	0	0	10080	0	0	0	0	18394	0	0	0	0	21638	0
9	36249226	c.220G>A	p.Val74Ile	rs1223454836	C	T	gnomAD Exomes				PASS	NA	ENST00000396594.3	p.Val74Ile	p.Val74Ile	c.220G>A	missense_variant	Uncertain significance	553782		2	251474	7.95311e-06	7.95311e-06	0	0	0	16256	0	0	0	0	34592	0	0	0	0	10080	0	0	0	2	18394	0.000108731	0	0	0	21648	0
9	36217412	c.2211dupG	p.Leu738AlafsTer41	rs750554841	G	GC	gnomAD Exomes				PASS	NA	ENST00000396594.3	p.Leu738AlafsTer41	p.Leu738AlafsTer41	c.2211dupG	frameshift_variant				1	251370	3.9782e-06	3.9782e-06	0	0	0	16240	0	0	0	0	34584	0	0	0	0	10078	0	0	0	0	18394	0	0	0	0	21634	0
9	36217382	c.2242A>C	p.Thr748Pro	rs753683385	T	G	gnomAD Exomes				PASS	NA	ENST00000396594.3	p.Thr748Pro	p.Thr748Pro	c.2242A>C	missense_variant				1	251066	3.98302e-06	3.98302e-06	0	0	0	16198	0	0	0	0	34552	0	0	0	0	10072	0	0	0	0	18394	0	0	0	0	21578	0
9	36277018	c.22G>A	p.Val8Met	rs770807087	C	T	gnomAD Exomes				PASS	NA	ENST00000543356.2	p.Val8Met	p.Val8Met	c.22G>A	missense_variant				10	248012	4.03206e-05	4.03206e-05	0	0	1	15376	6.50364e-05	0	0	0	34288	0	0	0	0	10028	0	0	0	0	17904	0	0	0	0	21524	0
9	36249139	c.257+47_257+49delAAG		rs1350795998	CCTT	C	gnomAD Exomes				PASS	NA	ENST00000396594.3	c.257+47_257+49delAAG		c.257+47_257+49delAAG	intron_variant				1	250716	3.98858e-06	3.98858e-06	0	0	0	16230	0	0	0	1	34556	2.89385e-05	0	0	0	10072	0	0	0	0	18368	0	0	0	0	21356	0
9	36277015	c.25G>A	p.Ala9Thr	rs767055961	C	T	gnomAD Exomes				PASS	NA	ENST00000543356.2	p.Ala9Thr	p.Ala9Thr	c.25G>A	missense_variant				1	248130	4.03015e-06	4.03015e-06	0	0	0	15382	0	0	0	0	34316	0	0	0	0	10026	0	0	0	0	17912	0	0	0	0	21518	0
9	36277013	c.27A>G	p.Ala9Ala	rs1170827489	T	C	gnomAD Exomes				PASS	NA	ENST00000543356.2	p.Ala9Ala	p.Ala9Ala	c.27A>G	synonymous_variant				1	248360	4.02641e-06	4.02641e-06	0	0	0	15402	0	0	0	0	34362	0	0	0	0	10028	0	0	0	0	17934	0	0	0	0	21530	0
9	36246432	c.305G>A	p.Arg102Lys	rs751870439	C	T	gnomAD Exomes				PASS	NA	ENST00000396594.3	p.Arg102Lys	p.Arg102Lys	c.305G>A	missense_variant				1	250016	3.99974e-06	3.99974e-06	0	0	0	15984	0	0	0	0	34572	0	0	0	0	10026	0	0	0	0	18376	0	0	0	0	21634	0
9	36246416	c.318_320delTGT	p.Ile106_Val107delinsMet	rs1156580753	CACA	C	gnomAD Exomes				PASS	NA	ENST00000396594.3	p.Ile106_Val107delinsMet	p.Ile106_Val107delinsMet	c.318_320delTGT	inframe_deletion	Uncertain significance	1420269		1	250448	3.99284e-06	3.99284e-06	0	0	1	16092	6.21427e-05	0	0	0	34574	0	0	0	0	10038	0	0	0	0	18382	0	0	0	0	21616	0
9	36277005	c.35C>T	p.Pro12Leu	rs763362189	G	A	gnomAD Exomes,gnomAD Genomes				PASS	PASS	ENST00000543356.2	p.Pro12Leu	p.Pro12Leu	c.35C>T	missense_variant				3	279802	1.07219e-05	1.07219e-05	0	0	2	24112	8.29463e-05	0	0	0	35232	0	0	0	0	10324	0	0	0	0	19496	0	0	0	0	25010	0
9	36277003	c.37A>G	p.Arg13Gly	rs1201506343	T	C	gnomAD Exomes				PASS	NA	ENST00000543356.2	p.Arg13Gly	p.Arg13Gly	c.37A>G	missense_variant				2	248512	8.0479e-06	8.0479e-06	0	0	0	15418	0	0	0	1	34402	2.90681e-05	0	0	0	10036	0	0	0	0	17956	0	0	0	0	21538	0
9	36277001	c.39A>T	p.Arg13Ser	rs566248006	T	A	gnomAD Exomes,gnomAD Genomes				PASS	PASS	ENST00000543356.2	p.Arg13Ser	p.Arg13Ser	c.39A>T	missense_variant				112	279950	0.000400071	0.000400071	0	0	0	24132	0	0	0	0	35252	0	0	0	0	10326	0	0	0	0	19514	0	0	0	101	25020	0.00403677
9	36246335	c.402G>T	p.Lys134Asn	rs1376412978	C	A	gnomAD Exomes				PASS	NA	ENST00000396594.3	p.Lys134Asn	p.Lys134Asn	c.402G>T	missense_variant				1	251262	3.97991e-06	3.97991e-06	0	0	0	16254	0	0	0	0	34592	0	0	0	0	10072	0	0	0	0	18394	0	0	0	0	21634	0
9	36276997	c.41_42delAA	p.Lys14ThrfsTer43	rs770257134	GTT	G	gnomAD Exomes,gnomAD Genomes				PASS	PASS	ENST00000543356.2	p.Lys14ThrfsTer43	p.Lys14ThrfsTer43	c.41_42delAA	frameshift_variant	Uncertain significance	551710	lof_flag	8	279880	2.85837e-05	2.85837e-05	0	0	1	24118	4.14628e-05	0	0	1	35248	2.83704e-05	0	0	0	10324	0	0	0	0	19508	0	0	0	0	25016	0
9	36246323	c.414G>A	p.Met138Ile	rs1359802321	C	T	gnomAD Exomes				PASS	NA	ENST00000396594.3	p.Met138Ile	p.Met138Ile	c.414G>A	missense_variant				1	251282	3.97959e-06	3.97959e-06	0	0	0	16256	0	0	0	0	34588	0	0	0	0	10074	0	0	0	0	18394	0	0	0	0	21630	0
9	36276997	c.43C>T	p.Gln15Ter	rs770257134	G	A	gnomAD Exomes				PASS	NA	ENST00000543356.2	p.Gln15Ter	p.Gln15Ter	c.43C>T	stop_gained			lof_flag	2	248484	8.04881e-06	8.04881e-06	0	0	1	15412	6.48845e-05	0	0	0	34400	0	0	0	0	10034	0	0	0	0	17952	0	0	0	0	21540	0
9	36276896	c.46C>T	p.Pro16Ser	rs777071346	G	A	gnomAD Exomes				PASS	NA	ENST00000396594.3	p.Pro16Ser	p.Pro16Ser	c.46C>T	missense_variant				2	247236	8.08944e-06	8.08944e-06	0	0	0	15296	0	0	0	0	34034	0	0	0	0	10022	0	0	0	1	17846	5.6035e-05	0	0	0	21532	0
9	36246246	c.491T>C	p.Ile164Thr	rs777361471	A	G	gnomAD Exomes				PASS	NA	ENST00000396594.3	p.Ile164Thr	p.Ile164Thr	c.491T>C	missense_variant				3	251398	1.19333e-05	1.19333e-05	0	0	0	16256	0	0	0	0	34592	0	0	0	0	10076	0	0	0	0	18394	0	0	0	0	21648	0
9	36276991	c.49C>T	p.Leu17Phe	rs762233004	G	A	gnomAD Exomes				PASS	NA	ENST00000543356.2	p.Leu17Phe	p.Leu17Phe	c.49C>T	missense_variant				2	248660	8.04311e-06	8.04311e-06	0	0	0	15420	0	0	0	0	34460	0	0	0	0	10036	0	0	0	0	17960	0	0	0	1	21544	4.64166e-05
9	36276823	c.51+67dupA		rs561021546	C	CT	gnomAD Genomes				NA	PASS	ENST00000396594.3	c.51+67dupA		c.51+67dupA	intron_variant				1	31378	3.18695e-05	3.18695e-05	0	0	1	8706	0.000114863	0	0	0	848	0	0	0	0	290	0	0	0	0	1558	0	0	0	0	3470	0
9	36249429	c.52-35T>C		rs1446002057	A	G	gnomAD Exomes				PASS	NA	ENST00000396594.3	c.52-35T>C		c.52-35T>C	intron_variant				1	219920	4.54711e-06	4.54711e-06	0	0	0	14784	0	0	0	0	29916	0	0	0	0	8414	0	0	0	0	16506	0	0	0	0	20436	0
9	36249454	c.52-60A>C		rs1016740500	T	G	gnomAD Genomes				NA	PASS	ENST00000396594.3	c.52-60A>C		c.52-60A>C	intron_variant				2	31410	6.3674e-05	6.3674e-05	0	0	0	8714	0	0	0	0	848	0	0	0	0	290	0	0	0	0	1560	0	0	0	0	3476	0
9	36246187	c.549dupA	p.Leu184ThrfsTer21		G	GT	gnomAD Exomes				PASS	NA	ENST00000396594.3	p.Leu184ThrfsTer21	p.Leu184ThrfsTer21	c.549dupA	frameshift_variant				1	251390	3.97788e-06	3.97788e-06	0	0	0	16256	0	0	0	0	34592	0	0	0	0	10078	0	0	0	0	18394	0	0	0	0	21646	0
9	36246184	c.553G>T	p.Ala185Ser	rs1319521886	C	A	gnomAD Exomes				PASS	NA	ENST00000396594.3	p.Ala185Ser	p.Ala185Ser	c.553G>T	missense_variant				1	251390	3.97788e-06	3.97788e-06	0	0	0	16256	0	0	0	0	34592	0	0	0	1	10078	9.9226e-05	0	0	0	18394	0	0	0	0	21648	0
9	36246157	c.580A>G	p.Ser194Gly	rs752740158	T	C	gnomAD Exomes				PASS	NA	ENST00000396594.3	p.Ser194Gly	p.Ser194Gly	c.580A>G	missense_variant	Uncertain significance	283110		6	251348	2.38713e-05	2.38713e-05	0	0	0	16256	0	0	0	0	34588	0	0	0	0	10072	0	0	0	0	18394	0	0	0	0	21648	0
9	36246118	c.619G>A	p.Asp207Asn	rs774229314	C	T	gnomAD Exomes				PASS	NA	ENST00000396594.3	p.Asp207Asn	p.Asp207Asn	c.619G>A	missense_variant	Uncertain significance	1025306		2	251302	7.95855e-06	7.95855e-06	0	0	0	16256	0	0	0	2	34588	5.78235e-05	0	0	0	10066	0	0	0	0	18394	0	0	0	0	21646	0
9	36246052	c.685A>G	p.Met229Val		T	C	gnomAD Genomes				NA	PASS	ENST00000396594.3	p.Met229Val	p.Met229Val	c.685A>G	missense_variant				1	31414	3.18329e-05	3.18329e-05	0	0	1	8718	0.000114705	0	0	0	848	0	0	0	0	290	0	0	0	0	1560	0	0	0	0	3476	0
9	36246051	c.686T>C	p.Met229Thr	rs779349792	A	G	gnomAD Exomes				PASS	NA	ENST00000396594.3	p.Met229Thr	p.Met229Thr	c.686T>C	missense_variant				2	251340	7.95735e-06	7.95735e-06	0	0	0	16256	0	0	0	0	34592	0	0	0	0	10076	0	0	0	0	18394	0	0	0	0	21588	0
9	36246047	c.690C>A	p.Ser230Arg	rs1168584580	G	T	gnomAD Exomes				PASS	NA	ENST00000396594.3	p.Ser230Arg	p.Ser230Arg	c.690C>A	missense_variant	Uncertain significance	1714136		1	251302	3.97928e-06	3.97928e-06	0	0	0	16256	0	0	0	1	34592	2.89084e-05	0	0	0	10074	0	0	0	0	18394	0	0	0	0	21560	0
9	36246046	c.691A>G	p.Ile231Val	rs369328625	T	C	gnomAD Exomes				PASS	NA	ENST00000396594.3	p.Ile231Val	p.Ile231Val	c.691A>G	missense_variant				1	251334	3.97877e-06	3.97877e-06	0	0	0	16256	0	0	0	0	34590	0	0	0	0	10076	0	0	0	0	18394	0	0	0	0	21588	0
9	36246043	c.694A>G	p.Ile232Val	rs777984918	T	C	gnomAD Exomes				PASS	NA	ENST00000396594.3	p.Ile232Val	p.Ile232Val	c.694A>G	missense_variant				1	251338	3.97871e-06	3.97871e-06	0	0	0	16256	0	0	0	1	34590	2.89101e-05	0	0	0	10076	0	0	0	0	18394	0	0	0	0	21582	0
9	36246039	c.698G>A	p.Arg233His	rs752650334	C	T	gnomAD Exomes				PASS	NA	ENST00000396594.3	p.Arg233His	p.Arg233His	c.698G>A	missense_variant	Uncertain significance	2192267		1	251240	3.98026e-06	3.98026e-06	0	0	1	16256	6.15157e-05	0	0	0	34590	0	0	0	0	10076	0	0	0	0	18392	0	0	0	0	21514	0
9	36246037	c.700A>G	p.Met234Val	rs1269845468	T	C	gnomAD Exomes				PASS	NA	ENST00000396594.3	p.Met234Val	p.Met234Val	c.700A>G	missense_variant	Uncertain significance	581210		1	251272	3.97975e-06	3.97975e-06	0	0	0	16256	0	0	0	1	34590	2.89101e-05	0	0	0	10078	0	0	0	0	18394	0	0	0	0	21526	0
9	36246036	c.701T>A	p.Met234Lys	rs767519361	A	T	gnomAD Exomes				PASS	NA	ENST00000396594.3	p.Met234Lys	p.Met234Lys	c.701T>A	missense_variant				1	251260	3.97994e-06	3.97994e-06	0	0	0	16256	0	0	0	0	34590	0	0	0	0	10078	0	0	0	0	18394	0	0	0	0	21520	0
9	36246033	c.704G>C	p.Trp235Ser	rs754963533	C	G	gnomAD Exomes				PASS	NA	ENST00000396594.3	p.Trp235Ser	p.Trp235Ser	c.704G>C	missense_variant				1	251234	3.98035e-06	3.98035e-06	0	0	0	16256	0	0	0	0	34588	0	0	0	0	10078	0	0	0	0	18394	0	0	0	0	21490	0
9	36245970	c.709+53_709+57dupTCCGT		rs1405163451	G	GACGGA	gnomAD Genomes				NA	PASS	ENST00000396594.3	c.709+53_709+57dupTCCGT		c.709+53_709+57dupTCCGT	intron_variant				2	31402	6.36902e-05	6.36902e-05	0	0	0	8714	0	0	0	0	848	0	0	0	0	290	0	0	0	0	1560	0	0	0	0	3474	0
9	36245963	c.709+64dupC		rs1347021163	T	TG	gnomAD Genomes				NA	PASS	ENST00000396594.3	c.709+64dupC		c.709+64dupC	intron_variant				1	31406	3.1841e-05	3.1841e-05	0	0	1	8718	0.000114705	0	0	0	848	0	0	0	0	290	0	0	0	0	1560	0	0	0	0	3476	0
9	36236991	c.710-10C>G		rs1198717617	G	C	gnomAD Exomes				PASS	NA	ENST00000396594.3	c.710-10C>G		c.710-10C>G	intron_variant				1	250780	3.98756e-06	3.98756e-06	0	0	0	16234	0	0	0	0	34504	0	0	0	0	10056	0	0	0	0	18388	0	0	0	0	21528	0
9	36237005	c.710-24T>C		rs1254791632	A	G	gnomAD Exomes				PASS	NA	ENST00000396594.3	c.710-24T>C		c.710-24T>C	intron_variant				1	249888	4.00179e-06	4.00179e-06	0	0	0	16202	0	0	0	0	34436	0	0	0	0	10032	0	0	0	0	18338	0	0	0	0	21382	0
9	36237006	c.710-25A>G		rs781431952	T	C	gnomAD Exomes				PASS	NA	ENST00000396594.3	c.710-25A>G		c.710-25A>G	intron_variant				2	249794	8.0066e-06	8.0066e-06	0	0	0	16194	0	0	0	2	34436	5.80788e-05	0	0	0	10032	0	0	0	0	18336	0	0	0	0	21374	0
9	36237008	c.710-27C>T		rs1180078731	G	A	gnomAD Exomes				PASS	NA	ENST00000396594.3	c.710-27C>T		c.710-27C>T	intron_variant				2	249424	8.01847e-06	8.01847e-06	0	0	0	16182	0	0	0	2	34398	5.81429e-05	0	0	0	10020	0	0	0	0	18310	0	0	0	0	21328	0
9	36237013	c.710-32T>C		rs748185969	A	G	gnomAD Exomes				PASS	NA	ENST00000396594.3	c.710-32T>C		c.710-32T>C	intron_variant				1	248492	4.02427e-06	4.02427e-06	0	0	0	16156	0	0	0	1	34302	2.91528e-05	0	0	0	10004	0	0	0	0	18262	0	0	0	0	21198	0
9	36237022	c.710-41C>T		rs770167193	G	A	gnomAD Exomes				PASS	NA	ENST00000396594.3	c.710-41C>T		c.710-41C>T	intron_variant				1	245666	4.07057e-06	4.07057e-06	0	0	0	16000	0	0	0	1	34114	2.93135e-05	0	0	0	9954	0	0	0	0	18102	0	0	0	0	20798	0
9	36236984	c.710-4dupA		rs780677402	G	GT	gnomAD Exomes				PASS	NA	ENST00000396594.3	c.710-4dupA		c.710-4dupA	splice_region_variant				1	251038	3.98346e-06	3.98346e-06	0	0	0	16248	0	0	0	0	34534	0	0	0	0	10070	0	0	0	0	18392	0	0	0	0	21586	0
9	36236975	c.716A>C	p.Asp239Ala	rs1239186160	T	G	gnomAD Exomes				PASS	NA	ENST00000396594.3	p.Asp239Ala	p.Asp239Ala	c.716A>C	missense_variant	Uncertain significance	2019033		1	251214	3.98067e-06	3.98067e-06	0	0	0	16250	0	0	0	1	34548	2.89452e-05	0	0	0	10076	0	0	0	0	18394	0	0	0	0	21608	0
9	36276968	c.71delC	p.Thr24AsnfsTer2	rs368460591	TG	T	gnomAD Exomes				PASS	NA	ENST00000543356.2	p.Thr24AsnfsTer2	p.Thr24AsnfsTer2	c.71delC	frameshift_variant			lof_flag	1	248532	4.02363e-06	4.02363e-06	0	0	0	15416	0	0	0	0	34404	0	0	0	0	10034	0	0	0	0	17944	0	0	0	0	21546	0
9	36236964	c.727A>G	p.Lys243Glu	rs1307350458	T	C	gnomAD Exomes				PASS	NA	ENST00000396594.3	p.Lys243Glu	p.Lys243Glu	c.727A>G	missense_variant				2	251298	7.95868e-06	7.95868e-06	0	0	1	16252	6.15309e-05	0	0	0	34570	0	0	0	0	10076	0	0	0	0	18394	0	0	0	0	21624	0
9	36236910	c.781A>G	p.Ile261Val	rs758234900	T	C	gnomAD Exomes				PASS	NA	ENST00000396594.3	p.Ile261Val	p.Ile261Val	c.781A>G	missense_variant	Uncertain significance	2432215		10	251406	3.97763e-05	3.97763e-05	0	0	0	16256	0	0	0	0	34582	0	0	0	0	10078	0	0	0	0	18394	0	0	0	0	21640	0
9	36236903	c.788T>C	p.Met263Thr	rs761468890	A	G	gnomAD Exomes				PASS	NA	ENST00000396594.3	p.Met263Thr	p.Met263Thr	c.788T>C	missense_variant	Uncertain significance	289477		1	251410	3.97757e-06	3.97757e-06	0	0	0	16256	0	0	0	0	34582	0	0	0	0	10078	0	0	0	0	18394	0	0	0	0	21640	0
9	36249367	c.78dupA	p.Arg27ThrfsTer12	rs794727279	G	GT	gnomAD Genomes				NA	PASS	ENST00000396594.3	p.Arg27ThrfsTer12	p.Arg27ThrfsTer12	c.78dupA	frameshift_variant				1	31384	3.18634e-05	3.18634e-05	0	0	0	8708	0	0	0	0	848	0	0	0	0	290	0	0	0	1	1560	0.000641026	0	0	0	3474	0
9	36236899	c.792T>A	p.Phe264Leu	rs1367453892	A	T	gnomAD Exomes				PASS	NA	ENST00000396594.3	p.Phe264Leu	p.Phe264Leu	c.792T>A	missense_variant				1	251414	3.9775e-06	3.9775e-06	0	0	0	16256	0	0	0	0	34584	0	0	0	0	10078	0	0	0	0	18394	0	0	0	0	21642	0
9	36236877	c.814A>C	p.Ile272Leu	rs763729254	T	G	gnomAD Exomes				PASS	NA	ENST00000396594.3	p.Ile272Leu	p.Ile272Leu	c.814A>C	missense_variant	Uncertain significance	1469779		1	251436	3.97716e-06	3.97716e-06	0	0	0	16256	0	0	0	0	34590	0	0	0	0	10078	0	0	0	0	18394	0	0	0	0	21642	0
9	36236874	c.817T>A	p.Ser273Thr	rs774970723	A	T	gnomAD Exomes				PASS	NA	ENST00000396594.3	p.Ser273Thr	p.Ser273Thr	c.817T>A	missense_variant				4	251438	1.59085e-05	1.59085e-05	0	0	0	16256	0	0	0	0	34590	0	0	0	0	10078	0	0	0	4	18394	0.000217462	0	0	0	21642	0
9	36236816	c.862+13G>C		rs768832776	C	G	gnomAD Exomes				PASS	NA	ENST00000396594.3	c.862+13G>C		c.862+13G>C	intron_variant				1	251304	3.97924e-06	3.97924e-06	0	0	0	16228	0	0	0	1	34582	2.89168e-05	0	0	0	10078	0	0	0	0	18392	0	0	0	0	21586	0
9	36236824	c.862+4dupA		rs756817842	A	AT	gnomAD Exomes				PASS	NA	ENST00000396594.3	c.862+4dupA		c.862+4dupA	splice_region_variant	Uncertain significance	282276		60	251360	0.000238701	0.000238701	0	0	0	16236	0	0	0	0	34586	0	0	0	0	10078	0	0	0	0	18392	0	0	0	0	21614	0
9	36234132	c.863-3T>C		rs763488639	A	G	gnomAD Exomes				PASS	NA	ENST00000396594.3	c.863-3T>C		c.863-3T>C	splice_region_variant				2	251322	7.95792e-06	7.95792e-06	0	0	0	16248	0	0	0	0	34590	0	0	0	0	10074	0	0	0	0	18392	0	0	0	0	21644	0
9	36234128	c.864G>A	p.Gly288Gly	rs760271835	C	T	gnomAD Exomes				PASS	NA	ENST00000396594.3	p.Gly288Gly	p.Gly288Gly	c.864G>A	splice_region_variant				1	251396	3.97779e-06	3.97779e-06	0	0	1	16252	6.15309e-05	0	0	0	34592	0	0	0	0	10078	0	0	0	0	18392	0	0	0	0	21646	0
9	36234128	c.864G>C	p.Gly288Gly	rs760271835	C	G	gnomAD Exomes				PASS	NA	ENST00000396594.3	p.Gly288Gly	p.Gly288Gly	c.864G>C	splice_region_variant				1	251396	3.97779e-06	3.97779e-06	0	0	0	16252	0	0	0	0	34592	0	0	0	0	10078	0	0	0	0	18392	0	0	0	0	21646	0
9	36234094	c.895_897delAAG	p.Lys299del	rs1425723484	CCTT	C	gnomAD Exomes				PASS	NA	ENST00000396594.3	p.Lys299del	p.Lys299del	c.895_897delAAG	inframe_deletion				1	251486	3.97636e-06	3.97636e-06	0	0	0	16256	0	0	0	0	34592	0	0	0	0	10080	0	0	0	0	18394	0	0	0	0	21648	0
9	36234081	c.910dupC	p.His304ProfsTer8	rs758753796	T	TG	gnomAD Exomes				PASS	NA	ENST00000396594.3	p.His304ProfsTer8	p.His304ProfsTer8	c.910dupC	frameshift_variant				1	251484	3.9764e-06	3.9764e-06	0	0	0	16256	0	0	0	0	34592	0	0	0	0	10080	0	0	0	0	18394	0	0	0	0	21648	0
9	36234079	c.913C>A	p.Pro305Thr	rs765273839	G	T	gnomAD Exomes				PASS	NA	ENST00000396594.3	p.Pro305Thr	p.Pro305Thr	c.913C>A	missense_variant				2	251484	7.95279e-06	7.95279e-06	0	0	0	16256	0	0	0	0	34592	0	0	0	0	10080	0	0	0	2	18394	0.000108731	0	0	0	21648	0
9	36234078	c.914C>G	p.Pro305Arg	rs773641452	G	C	gnomAD Exomes				PASS	NA	ENST00000396594.3	p.Pro305Arg	p.Pro305Arg	c.914C>G	missense_variant				1	251482	3.97643e-06	3.97643e-06	0	0	0	16256	0	0	0	0	34592	0	0	0	0	10080	0	0	0	0	18394	0	0	0	1	21648	4.61936e-05
9	36234071	c.921T>A	p.Phe307Leu	rs770346895	A	T	gnomAD Exomes				PASS	NA	ENST00000396594.3	p.Phe307Leu	p.Phe307Leu	c.921T>A	missense_variant				1	251482	3.97643e-06	3.97643e-06	0	0	0	16256	0	0	0	0	34592	0	0	0	0	10080	0	0	0	0	18394	0	0	0	0	21648	0
9	36234055	c.937G>A	p.Val313Ile	rs747066733	C	T	gnomAD Exomes				PASS	NA	ENST00000396594.3	p.Val313Ile	p.Val313Ile	c.937G>A	missense_variant	Uncertain significance	2155750		2	251484	7.95279e-06	7.95279e-06	0	0	0	16256	0	0	0	0	34592	0	0	0	0	10080	0	0	0	0	18394	0	0	0	0	21648	0
9	36234042	c.950A>G	p.Gln317Arg	rs1391543644	T	C	gnomAD Genomes				NA	PASS	ENST00000396594.3	p.Gln317Arg	p.Gln317Arg	c.950A>G	missense_variant				1	31406	3.1841e-05	3.1841e-05	0	0	0	8716	0	0	0	0	848	0	0	0	0	290	0	0	0	0	1560	0	0	0	1	3476	0.000287687
9	36234037	c.955A>G	p.Ile319Val	rs1344818607	T	C	gnomAD Exomes				PASS	NA	ENST00000396594.3	p.Ile319Val	p.Ile319Val	c.955A>G	missense_variant	Uncertain significance	1973729		1	251490	3.9763e-06	3.9763e-06	0	0	0	16256	0	0	0	0	34592	0	0	0	0	10080	0	0	0	1	18394	5.43656e-05	0	0	0	21648	0
[truncated: 31 more columns]
