# Supplementary material for: Estimating the Prevalence of GNE Myopathy Using Population Genetic Databases
Source: Hum Mutat. 2024 Aug 29;2024:7377504. doi: 10.1155/2024/7377504 (PMC11919241; doi:10.1155/2024/7377504)
Supplement: Supporting Information 4 — Table S3: The list of known pathogenic GNEM variants obtained from literature and database sources with associated allele frequencies from gnomAD v4.0.0. [file 7377504.f4.xlsx]

## Sheet: Sheet1
Chromosome	Position Hg19	AscendingDNA change (cDNA)	Protein	Chromosome	Position Hg38	rsIDs	Reference	Alternate	Source	Disease	Filters - exomes	Filters - genomes	Transcript	HGVS Consequence	Protein Consequence	Transcript Consequence	VEP Annotation	ClinVar Clinical Significance	ClinVar Variation ID	Flags	Allele Count	Allele Number	Homozygote Count	Hemizygote Count	Allele Count Remaining	Allele Number Remaining	Homozygote Count Remaining	Hemizygote Count Remaining	Allele Count Admixed American	Allele Number Admixed American	Homozygote Count Admixed American	Hemizygote Count Admixed American	Allele Count European (Finnish)	Allele Number European (Finnish)	Homozygote Count European (Finnish)	Hemizygote Count European (Finnish)	Allele Count Middle Eastern	Allele Number Middle Eastern	Homozygote Count Middle Eastern	Hemizygote Count Middle Eastern	Allele Count European (non-Finnish)	Allele Number European (non-Finnish)	Homozygote Count European (non-Finnish)	Hemizygote Count European (non-Finnish)	Allele Count South Asian	Allele Number South Asian	Homozygote Count South Asian	Hemizygote Count South Asian	Allele Count Ashkenazi Jewish
chr9	36246117	c.620A>T	p.Asp207Val	9	36246120	rs139425890	T	A	gnomAD Exomes,gnomAD Genomes	Homozygous non disease causing	PASS	PASS	ENST00000642385.2	p.Asp176Val	p.Asp176Val	c.527A>T	missense_variant	Pathogenic/Likely pathogenic	41233		79	1614228	0	0	1	62512	0	0	0	60024	0	0	0	64050	0	0	0	6680	0	0	6	1117176	0	0	5	86552	0	0	0
chr9	36217445	c.2179G>A	p.Val727Met	9	36217448	rs121908627	C	T	gnomAD Exomes,gnomAD Genomes	Homozygous non disease causing	PASS	PASS	ENST00000642385.2	p.Val696Met	p.Val696Met	c.2086G>A	missense_variant	Conflicting interpretations of pathogenicity	6028		1203	1614208	12	0	51	62508	0	0	1	60026	0	0	0	64040	0	0	6	6680	0	0	12	1117194	0	0	1063	86552	11	0	67
chr9	36219937	c.1807G>C	p.Val603Leu	9	36219940	rs121908632	C	G	gnomAD Exomes,gnomAD Genomes	Homozygous disease causing	PASS	PASS	ENST00000642385.2	p.Val572Leu	p.Val572Leu	c.1714G>C	missense_variant	Pathogenic	6033		31	1614198	0	0	0	62504	0	0	0	60034	0	0	0	64040	0	0	0	6678	0	0	1	1117164	0	0	0	86550	0	0	0
chr9	36246115	c.622C>T	p.Arg208Cys	9	36246118	rs539332585	G	A	gnomAD Exomes,gnomAD Genomes	Homozygous disease causing	PASS	PASS	ENST00000642385.2	p.Arg177Cys	p.Arg177Cys	c.529C>T	missense_variant	Likely pathogenic	553400		4	1614160	0	0	0	62512	0	0	0	60018	0	0	0	64032	0	0	0	6680	0	0	2	1117146	0	0	0	86548	0	0	0
chr9	36217435	c.2189C>T	p.Ser730Leu	9	36217438	rs552758282	G	A	gnomAD Exomes,gnomAD Genomes	Homozygous disease causing	PASS	PASS	ENST00000642385.2	p.Ser699Leu	p.Ser699Leu	c.2096C>T	missense_variant	Conflicting interpretations of pathogenicity	632044		13	1614116	0	0	0	62510	0	0	1	60012	0	0	1	64020	0	0	0	6680	0	0	10	1117178	0	0	0	86548	0	0	0
chr9	36219909	c.1835G>T	p.Cys612Phe	9	36219912	rs756926638	C	A	gnomAD Exomes,gnomAD Genomes	Homozygous disease causing	PASS	PASS	ENST00000642385.2	p.Cys581Phe	p.Cys581Phe	c.1742G>T	missense_variant	Uncertain significance	497836		8	1614056	0	0	0	62486	0	0	0	59998	0	0	0	64036	0	0	0	6678	0	0	7	1117186	0	0	0	86574	0	0	0
chr9	36246072	c.665C>G	p.Ser222*	9	36246075	rs1357906793	G	C	gnomAD Exomes,gnomAD Genomes	Homozygous embryonic lethal	PASS	PASS	ENST00000642385.2	p.Ser191Ter	p.Ser191Ter	c.572C>G	stop_gained	Likely pathogenic	551056		3	1614054	0	0	0	62488	0	0	0	59996	0	0	0	64000	0	0	0	6680	0	0	0	1117192	0	0	0	86574	0	0	0
chr9	36219891	c.1853T>C	p.Ile618Thr	9	36219894	rs748949603	A	G	gnomAD Exomes,gnomAD Genomes	Homozygous disease causing	PASS	PASS	ENST00000642385.2	p.Ile587Thr	p.Ile587Thr	c.1760T>C	missense_variant	Pathogenic	188882		37	1614048	0	0	1	62482	0	0	0	60002	0	0	0	64042	0	0	0	6678	0	0	18	1117200	0	0	11	86574	0	0	2
chr9	36249250	c.196G>A	p.Glu66Lys	9	36249253	rs758157078	C	T	gnomAD Exomes,gnomAD Genomes	Homozygous disease causing	PASS	PASS	ENST00000642385.2	p.Glu35Lys	p.Glu35Lys	c.103G>A	missense_variant	Uncertain significance	597097		9	1614002	0	0	0	62478	0	0	0	59998	0	0	0	64032	0	0	0	6680	0	0	7	1117160	0	0	0	86570	0	0	0
chr9	36219857	c.1885_1886dup	p.Glu630Glyfs*45	9	36219860	rs1436850036	C	CCT	gnomAD Exomes,gnomAD Genomes	Homozygous embryonic lethal	PASS	PASS	ENST00000642385.2	p.Glu599GlyfsTer45	p.Glu599GlyfsTer45	c.1792_1793dup	frameshift_variant	Pathogenic	597827		16	1613978	0	0	1	62484	0	0	0	60008	0	0	0	64006	0	0	0	6674	0	0	14	1117182	0	0	0	86574	0	0	0
chr9	36246343	c.394C>T	p.Arg132Cys	9	36246346	rs148523065	G	A	gnomAD Exomes,gnomAD Genomes	Homozygous disease causing	PASS	PASS	ENST00000642385.2	p.Arg101Cys	p.Arg101Cys	c.301C>T	missense_variant	Conflicting interpretations of pathogenicity	554909		12	1613952	0	0	0	62484	0	0	0	59986	0	0	0	64034	0	0	0	6676	0	0	9	1117088	0	0	1	86574	0	0	0
chr9	36246046	c.691A>T	p.Ile231Phe	9	36246049	rs369328625	T	A	gnomAD Exomes,gnomAD Genomes	Homozygous disease causing	PASS	PASS	ENST00000642385.2	p.Ile200Phe	p.Ile200Phe	c.598A>T	missense_variant	Conflicting interpretations of pathogenicity	558623		175	1613940	0	0	10	62486	0	0	3	60010	0	0	0	63968	0	0	0	6680	0	0	157	1117086	0	0	0	86566	0	0	0
chr9	36217508	c.2116T>C	p.Tyr706His	9	36217511	rs1191857860	A	G	gnomAD Exomes,gnomAD Genomes	Homozygous disease causing	PASS	PASS	ENST00000642385.2	p.Tyr675His	p.Tyr675His	c.2023T>C	missense_variant	Pathogenic	861130		31	1613934	0	0	1	62484	0	0	1	60004	0	0	0	64042	0	0	0	6680	0	0	24	1117050	0	0	0	86568	0	0	0
chr9	36218222	c.1984G>A	p.Ala662Thr	9	36218225	rs121908626	C	T	gnomAD Exomes,gnomAD Genomes	Homozygous disease causing	PASS	PASS	ENST00000642385.2	p.Ala631Thr	p.Ala631Thr	c.1891G>A	missense_variant	Pathogenic	6027		5	1613930	0	0	0	62484	0	0	0	59998	0	0	1	64026	0	0	0	6678	0	0	0	1117128	0	0	0	86572	0	0	0
chr9	36246342	c.395G>A	p.Arg132His	9	36246345	rs144727134	C	T	gnomAD Exomes,gnomAD Genomes	Homozygous disease causing	PASS	PASS	ENST00000642385.2	p.Arg101His	p.Arg101His	c.302G>A	missense_variant	Conflicting interpretations of pathogenicity	1303134		6	1613922	0	0	1	62484	0	0	0	59986	0	0	0	64032	0	0	0	6672	0	0	0	1117092	0	0	0	86568	0	0	0
chr9	36219844	c.1900C>T	p.Leu634Phe	9	36219847	rs372732220	G	A	gnomAD Exomes,gnomAD Genomes	Homozygous disease causing	PASS	PASS	ENST00000642385.2	p.Leu603Phe	p.Leu603Phe	c.1807C>T	missense_variant	Conflicting interpretations of pathogenicity	283229		11	1613900	0	0	1	62478	0	0	0	60010	0	0	2	64028	0	0	0	6674	0	0	7	1117040	0	0	0	86572	0	0	0
chr9	36219976	c.1768G>A	p.Gly590Arg	9	36219979	rs762009737	C	T	gnomAD Exomes,gnomAD Genomes	Homozygous disease causing	PASS	PASS	ENST00000642385.2	p.Gly559Arg	p.Gly559Arg	c.1675G>A	missense_variant	Conflicting interpretations of pathogenicity	288129		62	1613850	0	0	0	62480	0	0	3	59986	0	0	0	64020	0	0	0	6674	0	0	49	1117080	0	0	2	86568	0	0	0
chr9	36222836	c.1664C>T	p.Ala555Val	9	36222839	rs764698870	G	A	gnomAD Exomes,gnomAD Genomes	Homozygous disease causing	PASS	PASS	ENST00000642385.2	p.Ala524Val	p.Ala524Val	c.1571C>T	missense_variant	Pathogenic/Likely pathogenic	424619		38	1613850	0	0	3	62484	0	0	6	59976	0	0	0	64002	0	0	0	6678	0	0	24	1117176	0	0	0	86574	0	0	0
chr9	36218269	c.1937C>G	p.Ser646*	9	36218272	rs757523840	G	C	gnomAD Exomes,gnomAD Genomes	Homozygous embryonic lethal	PASS	PASS	ENST00000642385.2	p.Ser615Ter	p.Ser615Ter	c.1844C>G	stop_gained	Pathogenic	286439		21	1613834	0	0	0	62484	0	0	1	60004	0	0	0	64014	0	0	1	6680	0	0	14	1117042	0	0	1	86564	0	0	0
chr9	36218221	c.1985C>T	p.Ala662Val	9	36218224	rs62541771	G	A	gnomAD Exomes,gnomAD Genomes	Homozygous disease causing	PASS	PASS	ENST00000642385.2	p.Ala631Val	p.Ala631Val	c.1892C>T	missense_variant	Pathogenic	6035		346	1613808	0	0	11	62484	0	0	0	59964	0	0	0	64008	0	0	0	6676	0	0	318	1117070	0	0	1	86574	0	0	1
chr9	36246406	c.331G>T	p.Asp111Tyr	9	36246409	rs1438121702	C	A	gnomAD Exomes,gnomAD Genomes	Homozygous disease causing	PASS	PASS	ENST00000642385.2	p.Asp80Tyr	p.Asp80Tyr	c.238G>T	missense_variant	Uncertain significance	2577343		14	1613726	0	0	2	62482	0	0	0	60000	0	0	0	64034	0	0	0	6650	0	0	11	1116944	0	0	0	86548	0	0	0
chr9	36246246	c.491T>C	p.Ile164Thr	9	36246249	rs777361471	A	G	gnomAD Exomes,gnomAD Genomes	Homozygous disease causing	PASS	PASS	ENST00000642385.2	p.Ile133Thr	p.Ile133Thr	c.398T>C	missense_variant				7	1613724	0	0	0	62476	0	0	0	59994	0	0	0	64034	0	0	0	6678	0	0	5	1116870	0	0	0	86568	0	0	0
chr9	36236861	c.830G>A	p.Arg277Gln	9	36236864	rs121908629	C	T	gnomAD Exomes,gnomAD Genomes	Homozygous disease causing	PASS	PASS	ENST00000642385.2	p.Arg246Gln	p.Arg246Gln	c.737G>A	missense_variant	Pathogenic/Likely pathogenic	6030		97	1613612	0	0	2	62470	0	0	0	59990	0	0	0	64008	0	0	0	6678	0	0	89	1116894	0	0	0	86568	0	0	2
chr9	36236876	c.815T>G	p.Ile272Ser	9	36236879	rs759945787	A	C	gnomAD Exomes,gnomAD Genomes	Homozygous disease causing	PASS	PASS	ENST00000642385.2	p.Ile241Ser	p.Ile241Ser	c.722T>G	missense_variant	Conflicting interpretations of pathogenicity	552257		3	1613530	0	0	0	62470	0	0	0	60012	0	0	0	64036	0	0	0	6680	0	0	1	1116688	0	0	0	86568	0	0	0
chr9	36236862	c.829C>T	p.Arg277Trp	9	36236865	rs773729410	G	A	gnomAD Exomes,gnomAD Genomes	Homozygous disease causing	PASS	PASS	ENST00000642385.2	p.Arg246Trp	p.Arg246Trp	c.736C>T	missense_variant	Pathogenic	197184		13	1613492	0	0	1	62472	0	0	2	60000	0	0	0	64016	0	0	0	6678	0	0	8	1116728	0	0	0	86560	0	0	0
chr9	36217396	c.2228T>C	p.Met743Thr	9	36217399	rs28937594	A	G	gnomAD Exomes,gnomAD Genomes	Homozygous disease causing	PASS	PASS	ENST00000642385.2	p.Met712Thr	p.Met712Thr	c.2135T>C	missense_variant	Pathogenic	6025		35	1613382	1	0	2	62472	0	0	0	60000	0	0	0	64038	0	0	16	6680	1	0	11	1116564	0	0	3	86562	0	0	0
chr9	36249349	c.97G>T	p.Glu33*	9	36249352	rs886044514	C	A	gnomAD Exomes,gnomAD Genomes	Homozygous embryonic lethal	PASS	PASS	ENST00000642385.2	p.Glu2Ter	p.Glu2Ter	c.4G>T	stop_gained	Pathogenic/Likely pathogenic	290631		5	1613364	0	0	1	62456	0	0	0	59976	0	0	0	64008	0	0	0	6678	0	0	0	1116708	0	0	3	86532	0	0	1
chr9	36276924	c.18T>A	p.Tyr6*	9	36276927	rs200763627	A	T	gnomAD Exomes,gnomAD Genomes	Homozygous embryonic lethal	PASS	PASS	ENST00000396594.8	p.Tyr6Ter	p.Tyr6Ter	c.18T>A	stop_gained	Conflicting interpretations of pathogenicity	583405	lof_flag	71	1613218	0	0	23	62454	0	0	2	59936	0	0	0	64002	0	0	0	6678	0	0	8	1116568	0	0	1	86450	0	0	0
chr9	36236832	c.859G>A	p.Ala287Thr	9	36236835	rs375740268	C	T	gnomAD Exomes,gnomAD Genomes	Homozygous disease causing	PASS	PASS	ENST00000642385.2	p.Ala256Thr	p.Ala256Thr	c.766G>A	missense_variant	Uncertain significance	1308372		7	1613180	0	0	0	62464	0	0	0	59982	0	0	0	63960	0	0	1	6678	0	0	4	1116590	0	0	0	86558	0	0	0
chr9	36246032	c.705G>A	p.Trp235*	9	36246035	rs786204476	C	T	gnomAD Exomes,gnomAD Genomes	Homozygous embryonic lethal	PASS	PASS	ENST00000642385.2	p.Trp204Ter	p.Trp204Ter	c.612G>A	stop_gained	Conflicting interpretations of pathogenicity	188796		4	1612588	0	0	0	62452	0	0	0	60008	0	0	0	63754	0	0	0	6676	0	0	3	1116070	0	0	0	86560	0	0	0
chr9	36227394	c.1225G>T	p.Asp409Tyr	9	36227397	rs199877522	C	A	gnomAD Exomes,gnomAD Genomes	Homozygous disease causing	PASS	PASS	ENST00000642385.2	p.Asp378Tyr	p.Asp378Tyr	c.1132G>T	missense_variant	Conflicting interpretations of pathogenicity	283278		605	1612536	0	0	40	62432	0	0	1	59976	0	0	4	64022	0	0	0	6672	0	0	528	1115876	0	0	0	86546	0	0	0
chr9	36227395	c.1223delT	p.Ile408Thrfs*16	9	36227398	rs764041731	G	A	gnomAD Exomes,gnomAD Genomes	Homozygous embryonic lethal	PASS	PASS	ENST00000642385.2	p.Ile377Ile	p.Ile377Ile	c.1131C>T	synonymous_variant	Likely benign	707424		43	1612176	0	0	0	62428	0	0	19	59976	0	0	0	64020	0	0	0	6670	0	0	22	1115554	0	0	0	86544	0	0	0
chr9	36227268	c.1351C>T	p.Arg451*	9	36227271	rs747199032	G	A	gnomAD Exomes,gnomAD Genomes	Homozygous embryonic lethal	PASS	PASS	ENST00000642385.2	p.Arg420Ter	p.Arg420Ter	c.1258C>T	stop_gained	Pathogenic	552288		16	1612138	0	0	0	62426	0	0	0	59990	0	0	0	64008	0	0	0	6674	0	0	15	1115536	0	0	0	86522	0	0	0
chr9	36246466	c.271A>G	p.Met91Val	9	36246469	rs770405092	T	C	gnomAD Exomes,gnomAD Genomes	Homozygous disease causing	PASS	PASS	ENST00000539208.5	p.Met1?	p.Met1?	c.1A>G	start_lost				4	1612018	0	0	0	62408	0	0	0	59982	0	0	0	63832	0	0	0	6434	0	0	0	1115818	0	0	1	86518	0	0	0
chr9	36236951	c.740T>C	p.Val247Ala	9	36236954	rs779694939	A	G	gnomAD Exomes,gnomAD Genomes	Homozygous disease causing	PASS	PASS	ENST00000642385.2	p.Val216Ala	p.Val216Ala	c.647T>C	missense_variant	Pathogenic/Likely pathogenic	218297		114	1611924	0	0	9	62432	0	0	0	60002	0	0	0	64018	0	0	0	6666	0	0	99	1115264	0	0	0	86532	0	0	0
chr9	36222999	c.1505-4G>A		9	36223002	rs146067766	C	T	gnomAD Exomes,gnomAD Genomes	Homozygous disease causing	PASS	PASS	ENST00000642385.2	c.1412-4G>A		c.1412-4G>A	splice_region_variant	Conflicting interpretations of pathogenicity	500345		653	1611726	4	0	10	62384	0	0	9	60020	0	0	1	64036	0	0	0	6122	0	0	92	1115574	1	0	15	86460	0	0	4
chr9	36236925	c.766G>A	p.Asp256Asn	9	36236928	rs121908630	C	T	gnomAD Exomes,gnomAD Genomes	Homozygous disease causing	PASS	PASS	ENST00000642385.2	p.Asp225Asn	p.Asp225Asn	c.673G>A	missense_variant	Conflicting interpretations of pathogenicity	6031		7	1610818	0	0	0	62370	0	0	0	59994	0	0	0	64000	0	0	0	6676	0	0	0	1114322	0	0	0	86508	0	0	0
chr9	36236974	c.717T>G	p.Asp239Glu	9	36236977	rs35224402	A	C	gnomAD Exomes,gnomAD Genomes	Homozygous non disease causing	PASS	PASS	ENST00000642385.2	p.Asp208Glu	p.Asp208Glu	c.624T>G	missense_variant	Benign/Likely benign	287949		1119	1609878	11	0	54	62366	0	0	62	60008	0	0	0	63972	0	0	3	6582	0	0	2	1113446	0	0	7	86466	0	0	1
chr9	36233989	c.1003G>A	p.Gly335Arg	9	36233992	rs755743750	C	T	gnomAD Exomes	Homozygous disease causing	PASS	NA	ENST00000642385.2	p.Gly304Arg	p.Gly304Arg	c.910G>A	missense_variant	Uncertain significance	554824		8	1461888	0	0	1	60396	0	0	0	44724	0	0	0	53420	0	0	0	5768	0	0	7	1112008	0	0	0	86256	0	0	0
chr9	36233982	c.1010G>A	p.Arg337Gln	9	36233985	rs1455785164	C	T	gnomAD Exomes	Homozygous disease causing	PASS	NA	ENST00000642385.2	p.Arg306Gln	p.Arg306Gln	c.917G>A	missense_variant	Uncertain significance	498574		3	1461886	0	0	0	60396	0	0	0	44724	0	0	1	53420	0	0	0	5768	0	0	1	1112004	0	0	0	86258	0	0	0
chr9	36246196	c.541A>T	p.Ile181Leu	9	36246199	rs758814313	T	A	gnomAD Exomes	Homozygous disease causing	PASS	NA	ENST00000642385.2	p.Ile150Leu	p.Ile150Leu	c.448A>T	missense_variant				2	1461886	0	0	0	60396	0	0	0	44724	0	0	0	53420	0	0	0	5768	0	0	0	1112004	0	0	2	86258	0	0	0
chr9	36246327	c.410T>C	p.Ile137Thr	9	36246330	rs773920008	A	G	gnomAD Exomes	Homozygous disease causing	PASS	NA	ENST00000642385.2	p.Ile106Thr	p.Ile106Thr	c.317T>C	missense_variant	Uncertain significance	288301		5	1461884	0	0	1	60396	0	0	1	44724	0	0	0	53420	0	0	0	5768	0	0	3	1112002	0	0	0	86258	0	0	0
chr9	36222824	c.1676T>G	p.Phe559Cys	9	36222827	rs986773986	A	C	gnomAD Exomes	Homozygous disease causing	PASS	NA	ENST00000642385.2	p.Phe528Cys	p.Phe528Cys	c.1583T>G	missense_variant	Conflicting interpretations of pathogenicity	497075		8	1461882	0	0	1	60396	0	0	0	44724	0	0	0	53420	0	0	0	5766	0	0	7	1112002	0	0	0	86258	0	0	0
chr9	36219880	c.1864G>A	p.Ala622Thr	9	36219883	rs752286512	C	T	gnomAD Exomes	Homozygous disease causing	PASS	NA	ENST00000642385.2	p.Ala591Thr	p.Ala591Thr	c.1771G>A	missense_variant	Uncertain significance	498575		6	1461874	0	0	0	60396	0	0	0	44724	0	0	0	53416	0	0	0	5766	0	0	4	1111998	0	0	2	86258	0	0	0
chr9	36246087	c.650A>G	p.Tyr217Cys	9	36246090	rs747496165	T	C	gnomAD Exomes	Homozygous disease causing	PASS	NA	ENST00000642385.2	p.Tyr186Cys	p.Tyr186Cys	c.557A>G	missense_variant	Likely pathogenic	2440544		3	1461872	0	0	0	60394	0	0	1	44724	0	0	0	53408	0	0	0	5768	0	0	1	1112006	0	0	1	86256	0	0	0
chr9	36246178	c.559T>C	p.Tyr187His	9	36246181	rs794727505	A	G	gnomAD Exomes	Homozygous disease causing	PASS	NA	ENST00000642385.2	p.Tyr156His	p.Tyr156His	c.466T>C	missense_variant	Conflicting interpretations of pathogenicity	196410		9	1461868	0	0	0	60396	0	0	0	44724	0	0	0	53420	0	0	0	5768	0	0	0	1111988	0	0	9	86256	0	0	0
chr9	36222873	c.1627G>A	p.Val543Met	9	36222876	rs1279384333	C	T	gnomAD Exomes	Homozygous disease causing	PASS	NA	ENST00000642385.2	p.Val512Met	p.Val512Met	c.1534G>A	missense_variant				1	1461864	0	0	0	60396	0	0	0	44724	0	0	0	53420	0	0	0	5766	0	0	1	1111984	0	0	0	86258	0	0	0
chr9	36219894	c.1850G>A	p.Cys617Tyr	9	36219897		C	T	gnomAD Exomes	Homozygous disease causing	PASS	NA	ENST00000642385.2	p.Cys586Tyr	p.Cys586Tyr	c.1757G>A	missense_variant				2	1461862	0	0	0	60396	0	0	0	44724	0	0	0	53420	0	0	0	5766	0	0	1	1111982	0	0	1	86258	0	0	0
chr9	36222939	c.1561A>T	p.Lys521*	9	36222942	rs1554658955	T	A	gnomAD Exomes	Homozygous embryonic lethal	PASS	NA	ENST00000642385.2	p.Lys490Ter	p.Lys490Ter	c.1468A>T	stop_gained	Pathogenic	955117		3	1461860	0	0	0	60388	0	0	0	44724	0	0	0	53420	0	0	0	5750	0	0	3	1112010	0	0	0	86254	0	0	0
chr9	36219924	c.1820G>A	p.Gly607Glu	9	36219927	rs121908625	C	T	gnomAD Exomes	Homozygous disease causing	PASS	NA	ENST00000642385.2	p.Gly576Glu	p.Gly576Glu	c.1727G>A	missense_variant	Pathogenic	6026		1	1461858	0	0	0	60396	0	0	1	44724	0	0	0	53418	0	0	0	5766	0	0	0	1111986	0	0	0	86254	0	0	0
chr9	36222868	c.1632G>A	p.Trp544*	9	36222871	rs1563930168	C	T	gnomAD Exomes	Homozygous embryonic lethal	PASS	NA	ENST00000642385.2	p.Trp513Ter	p.Trp513Ter	c.1539G>A	stop_gained	Pathogenic	2195084		2	1461858	0	0	0	60386	0	0	0	44724	0	0	0	53420	0	0	0	5766	0	0	2	1111992	0	0	0	86256	0	0	0
chr9	36218236	c.1970A>G	p.His657Arg	9	36218239		T	C	gnomAD Exomes	Homozygous disease causing	PASS	NA	ENST00000642385.2	p.His626Arg	p.His626Arg	c.1877A>G	missense_variant	Uncertain significance	2506249		1	1461852	0	0	0	60394	0	0	0	44724	0	0	0	53412	0	0	0	5768	0	0	1	1111982	0	0	0	86258	0	0	0
chr9	36219881	c.1863C>A	p.Tyr621*	9	36219884	rs111302956	G	T	gnomAD Exomes	Homozygous embryonic lethal	PASS	NA	ENST00000642385.2	p.Tyr590Ter	p.Tyr590Ter	c.1770C>A	stop_gained	Pathogenic	489077		2	1461852	0	0	0	60392	0	0	0	44724	0	0	0	53414	0	0	0	5768	0	0	2	1111982	0	0	0	86258	0	0	0
chr9	36249274	c.172C>T	p.Pro58Ser	9	36249277	rs1554664064	G	A	gnomAD Exomes	Homozygous disease causing	PASS	NA	ENST00000642385.2	p.Pro27Ser	p.Pro27Ser	c.79C>T	missense_variant	Pathogenic	464102		2	1461834	0	0	0	60394	0	0	0	44724	0	0	0	53420	0	0	0	5768	0	0	0	1111964	0	0	0	86258	0	0	0
chr9	36222882	c.1618C>T	p.His540Tyr	9	36222885	rs754892377	G	A	gnomAD Exomes	Homozygous disease causing	PASS	NA	ENST00000642385.2	p.His509Tyr	p.His509Tyr	c.1525C>T	missense_variant	Likely pathogenic	553974		4	1461810	0	0	0	60396	0	0	0	44724	0	0	0	53420	0	0	0	5766	0	0	1	1111934	0	0	0	86254	0	0	0
chr9	36246259	c.478C>T	p.Arg160*	9	36246262	rs372872777	G	A	gnomAD Exomes	Homozygous embryonic lethal	PASS	NA	ENST00000642385.2	p.Arg129Ter	p.Arg129Ter	c.385C>T	stop_gained	Pathogenic/Likely pathogenic	370849		3	1461810	0	0	0	60394	0	0	0	44724	0	0	0	53420	0	0	0	5766	0	0	3	1111938	0	0	0	86254	0	0	0
chr9	36217526	c.2098G>A	p.Gly700Arg	9	36217529	rs776384541	C	T	gnomAD Exomes	Homozygous disease causing	PASS	NA	ENST00000642385.2	p.Gly669Arg	p.Gly669Arg	c.2005G>A	missense_variant	Conflicting interpretations of pathogenicity	290224		22	1461780	0	0	2	60392	0	0	3	44724	0	0	0	53420	0	0	0	5768	0	0	16	1111904	0	0	0	86258	0	0	1
chr9	36219853	c.1891G>A	p.Ala631Thr	9	36219856	rs387906347	C	T	gnomAD Exomes	Homozygous disease causing	PASS	NA	ENST00000642385.2	p.Ala600Thr	p.Ala600Thr	c.1798G>A	missense_variant	Conflicting interpretations of pathogenicity	286014		3	1461780	0	0	0	60386	0	0	0	44716	0	0	0	53416	0	0	0	5764	0	0	3	1111936	0	0	0	86252	0	0	0
chr9	36234070	c.922C>T	p.Arg308Cys	9	36234073	rs762106720	G	A	gnomAD Exomes	Homozygous disease causing	PASS	NA	ENST00000642385.2	p.Arg277Cys	p.Arg277Cys	c.829C>T	missense_variant	Pathogenic/Likely pathogenic	188847		25	1461780	0	0	1	60390	0	0	0	44724	0	0	0	53420	0	0	1	5768	0	0	15	1111904	0	0	6	86258	0	0	0
chr9	36234046	c.946G>C	p.Asp316His	9	36234049		C	G	gnomAD Exomes	Homozygous disease causing	PASS	NA	ENST00000642385.2	p.Asp285His	p.Asp285His	c.853G>C	missense_variant	Uncertain significance	2432218		5	1461778	0	0	0	60390	0	0	0	44724	0	0	0	53420	0	0	0	5768	0	0	5	1111908	0	0	0	86254	0	0	0
chr9	36217495	c.2129T>G	p.Val710Gly	9	36217498	rs1436497533	A	C	gnomAD Exomes	Homozygous disease causing	PASS	NA	ENST00000642385.2	p.Val679Gly	p.Val679Gly	c.2036T>G	missense_variant				3	1461764	0	0	0	60390	0	0	0	44724	0	0	0	53420	0	0	0	5766	0	0	3	1111896	0	0	0	86252	0	0	0
chr9	36246258	c.479G>A	p.Arg160Gln	9	36246261	rs748704459	C	T	gnomAD Exomes	Homozygous disease causing	PASS	NA	ENST00000642385.2	p.Arg129Gln	p.Arg129Gln	c.386G>A	missense_variant	Pathogenic/Likely pathogenic	189156		13	1461762	0	0	1	60386	0	0	0	44724	0	0	0	53420	0	0	0	5766	0	0	12	1111902	0	0	0	86252	0	0	0
chr9	36249273	c.173C>T	p.Pro58Leu	9	36249276	rs1236647498	G	A	gnomAD Exomes	Homozygous disease causing	PASS	NA	ENST00000642385.2	p.Pro27Leu	p.Pro27Leu	c.80C>T	missense_variant	Pathogenic/Likely pathogenic	551266		5	1461754	0	0	0	60394	0	0	0	44724	0	0	0	53420	0	0	0	5768	0	0	5	1111884	0	0	0	86258	0	0	0
chr9	36217564	c.2060T>A	p.Ile687Asn	9	36217567		A	T	gnomAD Exomes	Homozygous disease causing	PASS	NA	ENST00000642385.2	p.Ile656Asn	p.Ile656Asn	c.1967T>A	missense_variant				1	1461658	0	0	0	60392	0	0	0	44724	0	0	0	53420	0	0	0	5768	0	0	1	1111796	0	0	0	86252	0	0	0
chr9	36246433	c.304A>T	p.Arg102Trp	9	36246436	rs886044539	T	A	gnomAD Exomes	Homozygous disease causing	PASS	NA	ENST00000642385.2	p.Arg71Trp	p.Arg71Trp	c.211A>T	missense_variant	Conflicting interpretations of pathogenicity	290713		7	1461626	0	0	1	60384	0	0	0	44722	0	0	0	53396	0	0	0	5710	0	0	6	1111858	0	0	0	86252	0	0	0
chr9	36249331	c.115C>T	p.Arg39*	9	36249334	rs766420673	G	A	gnomAD Exomes	Homozygous embryonic lethal	PASS	NA	ENST00000642385.2	p.Arg8Ter	p.Arg8Ter	c.22C>T	stop_gained	Pathogenic/Likely pathogenic	552994		35	1461606	0	0	2	60380	0	0	0	44724	0	0	0	53416	0	0	0	5768	0	0	30	1111762	0	0	0	86250	0	0	0
chr9	36246404-36246407	c.330_332delAGA	p.Glu110del	9	36246407		ATCT	A	gnomAD Exomes	Homozygous disease causing	PASS	NA	ENST00000642385.2	p.Glu79del	p.Glu79del	c.237_239del	inframe_deletion	Uncertain significance	2432204		2	1461552	0	0	0	60386	0	0	0	44720	0	0	0	53408	0	0	0	5738	0	0	1	1111778	0	0	0	86226	0	0	0
chr9	36249322	c.124C>T	p.Arg42Trp	9	36249325	rs769716748	G	A	gnomAD Exomes	Homozygous disease causing	PASS	NA	ENST00000642385.2	p.Arg11Trp	p.Arg11Trp	c.31C>T	missense_variant	Pathogenic/Likely pathogenic	550820		10	1461544	0	0	0	60378	0	0	1	44722	0	0	0	53418	0	0	0	5766	0	0	9	1111716	0	0	0	86244	0	0	0
chr9	36249348	c.98A>G	p.Glu33Gly	9	36249351	rs1830025657	T	C	gnomAD Exomes	Homozygous disease causing	PASS	NA	ENST00000642385.2	p.Glu2Gly	p.Glu2Gly	c.5A>G	missense_variant	Pathogenic/Likely pathogenic	872017		5	1461378	0	0	0	60382	0	0	0	44718	0	0	0	53418	0	0	0	5768	0	0	3	1111580	0	0	2	86230	0	0	0
chr9	36233937	c.1055G>A	p.Arg352His	9	36233940	rs1234658537	C	T	gnomAD Exomes	Homozygous disease causing	PASS	NA	ENST00000642385.2	p.Arg321His	p.Arg321His	c.962G>A	missense_variant	Uncertain significance	2432221		4	1461270	0	0	0	60370	0	0	1	44722	0	0	0	53418	0	0	0	5766	0	0	3	1111458	0	0	0	86240	0	0	0
chr9	36233938	c.1054del	p.Arg352Valfs*51	9	36233940	rs1829284063	CG	C	gnomAD Exomes	Homozygous disease causing	PASS	NA	ENST00000642385.2	p.Arg321ValfsTer51	p.Arg321ValfsTer51	c.961del	frameshift_variant	Pathogenic	872016		2	1461270	0	0	0	60370	0	0	0	44722	0	0	0	53418	0	0	0	5766	0	0	2	1111458	0	0	0	86240	0	0	0
chr9	36246160	c.577C>T	p.Arg193Cys	9	36246163	rs769215411	G	A	gnomAD Exomes	Homozygous disease causing	PASS	NA	ENST00000642385.2	p.Arg162Cys	p.Arg162Cys	c.484C>T	missense_variant	Pathogenic/Likely pathogenic	290196		16	1461216	0	0	0	60374	0	0	0	44724	0	0	0	53418	0	0	0	5764	0	0	16	1111396	0	0	0	86244	0	0	0
chr9	36234112	c.880C>T	p.Arg294*	9	36234115	rs200643106	G	A	gnomAD Exomes	Homozygous embryonic lethal	PASS	NA	ENST00000642385.2	p.Arg263Ter	p.Arg263Ter	c.787C>T	stop_gained	Pathogenic	966732		5	1460990	0	0	0	60370	0	0	1	44722	0	0	0	53420	0	0	0	5762	0	0	4	1111198	0	0	0	86236	0	0	0
chr9	36246039	c.698G>T	p.Arg233Leu	9	36246042	rs752650334	C	A	gnomAD Exomes	Homozygous disease causing	PASS	NA	ENST00000642385.2	p.Arg202Leu	p.Arg202Leu	c.605G>T	missense_variant				1	1460826	0	0	0	60370	0	0	0	44724	0	0	0	53224	0	0	0	5766	0	0	1	1111202	0	0	0	86248	0	0	0
chr9	36246039	c.694_697dup	p.Arg233Hisfs*7	9	36246042	rs886042120	C	CGAAT	gnomAD Exomes	Homozygous embryonic lethal	PASS	NA	ENST00000642385.2	p.Arg202HisfsTer7	p.Arg202HisfsTer7	c.601_604dup	frameshift_variant	Pathogenic	496957		6	1460826	0	0	0	60370	0	0	0	44724	0	0	0	53224	0	0	0	5766	0	0	6	1111202	0	0	0	86248	0	0	0
chr9	36222790-36222798	c.1702_1709del	p.Phe568Thrfs*16	9	36222793	rs1057516340	TGTAACAAA	T	gnomAD Exomes	Homozygous embryonic lethal	PASS	NA	ENST00000642385.2	p.Phe537ThrfsTer16	p.Phe537ThrfsTer16	c.1609_1616del	frameshift_variant	Likely pathogenic	370240		3	1460654	0	0	0	60348	0	0	0	44724	0	0	0	53420	0	0	0	5724	0	0	3	1110924	0	0	0	86236	0	0	0
chr9	36218198	c.2008C>T	p.Gln670*	9	36218201	rs886042195	G	A	gnomAD Exomes	Homozygous embryonic lethal	PASS	NA	ENST00000642385.2	p.Gln639Ter	p.Gln639Ter	c.1915C>T	stop_gained	Pathogenic/Likely pathogenic	281593		4	1460556	0	0	0	60354	0	0	0	44718	0	0	0	53408	0	0	0	5768	0	0	4	1110792	0	0	0	86234	0	0	0
chr9	36227394	c.1225G>C	p.Asp409His	9	36227397	rs199877522	C	G	gnomAD Exomes	Homozygous disease causing	PASS	NA	ENST00000642385.2	p.Asp378His	p.Asp378His	c.1132G>C	missense_variant	Likely pathogenic	1324492		1	1460436	0	0	0	60348	0	0	0	44722	0	0	0	53414	0	0	0	5760	0	0	0	1110698	0	0	1	86230	0	0	0
chr9	36218288	c.1918C>T	p.Leu640Phe	9	36218291	rs1259888431	G	A	gnomAD Exomes	Homozygous disease causing	PASS	NA	ENST00000642385.2	p.Leu609Phe	p.Leu609Phe	c.1825C>T	missense_variant				1	1460118	0	0	0	60350	0	0	0	44724	0	0	0	53382	0	0	0	5766	0	0	0	1110402	0	0	1	86228	0	0	0
chr9	36246028	c.709G>A	p.Gly237Ser	9	36246031	rs766266918	C	T	gnomAD Exomes	Homozygous disease causing	PASS	NA	ENST00000642385.2	p.Gly206Ser	p.Gly206Ser	c.616G>A	missense_variant	Conflicting interpretations of pathogenicity	497177		2	1459618	0	0	0	60338	0	0	0	44724	0	0	0	53078	0	0	0	5764	0	0	2	1110246	0	0	0	86228	0	0	0
chr9	36223365	c.1504+5G>A		9	36223368		C	T	gnomAD Exomes	Homozygous disease causing	PASS	NA	ENST00000642385.2	c.1411+5G>A		c.1411+5G>A	intron_variant	Uncertain significance	2506251		2	1459260	0	0	0	60308	0	0	0	44720	0	0	0	53418	0	0	0	5750	0	0	0	1109604	0	0	0	86220	0	0	0
chr9	36236943	c.748C>T	p.Gln250*	9	36236946	rs1057516906	G	A	gnomAD Exomes	Homozygous embryonic lethal	PASS	NA	ENST00000642385.2	p.Gln219Ter	p.Gln219Ter	c.655C>T	stop_gained	Likely pathogenic	370972		1	1458844	0	0	0	60280	0	0	0	44718	0	0	0	53396	0	0	0	5756	0	0	1	1109286	0	0	0	86212	0	0	0
chr9	36236918	c.773dup	p.His259Alafs*7	9	36236920	rs1554661552	C	CT	gnomAD Exomes	Homozygous embryonic lethal	PASS	NA	ENST00000642385.2	p.His228AlafsTer7	p.His228AlafsTer7	c.680dup	frameshift_variant	Pathogenic/Likely pathogenic	557458		7	1458790	0	0	0	60296	0	0	0	44724	0	0	0	53398	0	0	0	5754	0	0	7	1109238	0	0	0	86194	0	0	0
chr9	36223480	c.1394A>G	p.Tyr465Cys	9	36223483	rs1447770049	T	C	gnomAD Exomes	Homozygous disease causing	PASS	NA	ENST00000642385.2	p.Tyr434Cys	p.Tyr434Cys	c.1301A>G	missense_variant	Uncertain significance	499709		1	1458764	0	0	0	60236	0	0	0	44720	0	0	1	53402	0	0	0	5120	0	0	0	1109870	0	0	0	86192	0	0	0
chr9	36229070	c.1111C>T	p.Gln371*	9	36229073	rs983424324	G	A	gnomAD Exomes	Homozygous embryonic lethal	PASS	NA	ENST00000642385.2	p.Gln340Ter	p.Gln340Ter	c.1018C>T	stop_gained	Pathogenic	1388859		2	1458730	0	0	1	60256	0	0	0	44722	0	0	0	53416	0	0	0	5760	0	0	0	1109174	0	0	0	86192	0	0	0
chr9	36246469	c.268C>T	p.Arg90*	9	36246472	rs745517517	G	A	gnomAD Exomes	Homozygous embryonic lethal	PASS	NA	ENST00000642385.2	p.Arg59Ter	p.Arg59Ter	c.175C>T	stop_gained	Pathogenic	285936		16	1458630	0	0	1	60300	0	0	1	44714	0	0	0	53146	0	0	0	5468	0	0	13	1109574	0	0	1	86174	0	0	0
chr9	36223499	c.1375G>A	p.Gly459Ser	9	36223502	rs767409392	C	T	gnomAD Exomes	Homozygous disease causing	PASS	NA	ENST00000642385.2	p.Gly428Ser	p.Gly428Ser	c.1282G>A	missense_variant	Uncertain significance	1445085		1	1458364	0	0	0	60178	0	0	0	44704	0	0	0	53384	0	0	0	4750	0	0	1	1109964	0	0	0	86162	0	0	0
chr9	36249367	c.79C>T	p.Arg27*	9	36249370	rs794727279	G	A	gnomAD Exomes	Homozygous embryonic lethal	PASS	NA	ENST00000396594.8	p.Arg27Ter	p.Arg27Ter	c.79C>T	stop_gained	Conflicting interpretations of pathogenicity	195244		8	1458166	0	0	1	60214	0	0	0	44628	0	0	0	53084	0	0	0	5766	0	0	5	1109360	0	0	1	86154	0	0	1
chr9	36236982	c.710-1G>A		9	36236985	rs1256419231	C	T	gnomAD Exomes	Homozygous disease causing	PASS	NA	ENST00000642385.2	c.617-1G>A		c.617-1G>A	splice_acceptor_variant	Likely pathogenic	1067045		2	1456196	0	0	0	60200	0	0	0	44716	0	0	0	53296	0	0	0	5556	0	0	2	1107214	0	0	0	86120	0	0	0
chr9	36236985	c.710-4A>G		9	36236988		T	C	gnomAD Exomes	Homozygous disease causing	PASS	NA	ENST00000642385.2	c.617-4A>G		c.617-4A>G	splice_region_variant				1	1455898	0	0	0	60178	0	0	0	44714	0	0	0	53280	0	0	0	5534	0	0	0	1107004	0	0	0	86124	0	0	0
chr9	36229085	c.1096C>T	p.Arg366Trp	9	36229088	rs150132839	G	A	gnomAD Exomes	Homozygous disease causing	PASS	NA	ENST00000642385.2	p.Arg335Trp	p.Arg335Trp	c.1003C>T	missense_variant	Conflicting interpretations of pathogenicity	281291		17	1454350	0	0	0	60112	0	0	0	44716	0	0	0	53412	0	0	0	5756	0	0	15	1105186	0	0	0	86114	0	0	0
chr9	36229040	c.1141C>T	p.Gln381*	9	36229043	rs1276168825	G	A	gnomAD Exomes	Homozygous embryonic lethal	PASS	NA	ENST00000642385.2	p.Gln350Ter	p.Gln350Ter	c.1048C>T	stop_gained	Pathogenic	1453995		1	1453544	0	0	0	60074	0	0	1	44718	0	0	0	53412	0	0	0	5748	0	0	0	1104478	0	0	0	86062	0	0	0
chr9	36229031	c.1150A>G	p.Lys384Glu	9	36229034	rs1554660090	T	C	gnomAD Exomes	Homozygous disease causing	PASS	NA	ENST00000642385.2	p.Lys353Glu	p.Lys353Glu	c.1057A>G	missense_variant	Uncertain significance	553464		2	1446720	0	0	1	59800	0	0	0	44716	0	0	0	53412	0	0	0	5746	0	0	0	1098304	0	0	0	85936	0	0	0
chr9	36229096	c.1085T>G	p.Val362Gly	9	36229099	rs1554660119	A	C	gnomAD Exomes	Homozygous disease causing	PASS	NA	ENST00000642385.2	p.Val331Gly	p.Val331Gly	c.992T>G	missense_variant	Uncertain significance	558636		1	1445706	0	0	0	59804	0	0	0	44704	0	0	0	53410	0	0	0	5730	0	0	1	1097290	0	0	0	85956	0	0	0
chr9	36249395	c.52-1G>T		9	36249398		C	A	gnomAD Exomes	Homozygous disease causing	PASS	NA	ENST00000642385.2	c.-42-1G>T		c.-42-1G>T	splice_acceptor_variant	Pathogenic	2436626		1	1443308	0	0	0	59660	0	0	0	43484	0	0	0	53180	0	0	0	5698	0	0	1	1098310	0	0	0	84920	0	0	0
chr9	36229103	c.1078G>A	p.Gln360Lys	9	36229106	rs1829030322	C	T	gnomAD Exomes	Homozygous disease causing	PASS	NA	ENST00000642385.2	p.Glu329Lys	p.Glu329Lys	c.985G>A	missense_variant				1	1432060	0	0	0	59340	0	0	0	44688	0	0	0	53394	0	0	0	5690	0	0	0	1084842	0	0	0	85672	0	0	1
chr9	36229016	c.1163+2dup		9	36229018	rs886043636	C	CA	gnomAD Exomes	Homozygous disease causing	PASS	NA	ENST00000642385.2	c.1070+2dup		c.1070+2dup	splice_region_variant	Conflicting interpretations of pathogenicity	287448		3	1392204	0	0	0	57950	0	0	0	44670	0	0	0	53392	0	0	0	5646	0	0	3	1048610	0	0	0	84760	0	0	0
chr9	36227445	c.1174T>C	p.Tyr392His	9	36227448	rs1192630467	A	G	gnomAD Exomes,gnomAD Genomes	Homozygous disease causing	PASS	PASS	ENST00000642385.2	p.Tyr361His	p.Tyr361His	c.1081T>C	missense_variant	Uncertain significance	568002		5	973940	0	0	0	29004	0	0	1	16246	0	0	0	10880	0	0	0	2518	0	0	2	756760	0	0	1	16534	0	0	0
chr9	36246487	c.258-8G>A	IVS2 as G-A -8	9	36246490	rs918998080	C	T	gnomAD Exomes,gnomAD Genomes	Homozygous disease causing	PASS	PASS	ENST00000642385.2	c.165-8G>A		c.165-8G>A	splice_region_variant	Uncertain significance	619300		3	972764	0	0	0	28932	0	0	0	16178	0	0	0	10818	0	0	0	2518	0	0	2	756098	0	0	0	16526	0	0	0
chr9	36246330	c.407A>G	p.Asp136Gly	9	36246333		T	C	gnomAD Exomes	Homozygous disease causing	PASS	NA	ENST00000642385.2	p.Asp105Gly	p.Asp105Gly	c.314A>G	missense_variant				1	833098	0	0	0	27298	0	0	0	984	0	0	0	276	0	0	0	1620	0	0	1	761892	0	0	0	16460	0	0	0
chr9	36246219	c.518T>C	p.Ile173Thr	9	36246222	rs1829868500	A	G	gnomAD Exomes	Homozygous disease causing	PASS	NA	ENST00000642385.2	p.Ile142Thr	p.Ile142Thr	c.425T>C	missense_variant	Uncertain significance	1405998		2	833082	0	0	0	27298	0	0	0	984	0	0	0	276	0	0	0	1620	0	0	2	761876	0	0	0	16460	0	0	0
chr9	36222859-36222861	c.1639_1640del	p.Asn547*	9	36222862	rs1828665576	ATT	A	gnomAD Exomes	Homozygous embryonic lethal	PASS	NA	ENST00000642385.2	p.Asn516Ter	p.Asn516Ter	c.1546_1547del	frameshift_variant	Pathogenic	847245		1	833070	0	0	0	27294	0	0	0	984	0	0	0	276	0	0	0	1620	0	0	1	761868	0	0	0	16460	0	0	0
chr9	36233958	c.1034C>T	p.Pro345Leu	9	36233961		G	A	gnomAD Exomes	Homozygous disease causing	PASS	NA	ENST00000642385.2	p.Pro314Leu	p.Pro314Leu	c.941C>T	missense_variant				1	833064	0	0	1	27298	0	0	0	984	0	0	0	276	0	0	0	1620	0	0	0	761860	0	0	0	16458	0	0	0
chr9	36249267	c.179T>C	p.Met60Thr	9	36249270		A	G	gnomAD Exomes	Homozygous disease causing	PASS	NA	ENST00000642385.2	p.Met29Thr	p.Met29Thr	c.86T>C	missense_variant				1	833004	0	0	0	27290	0	0	0	984	0	0	0	276	0	0	0	1620	0	0	1	761814	0	0	0	16460	0	0	0
chr9	36249351	c.95T>C	p.Met32Thr	9	36249354	rs1554664086	A	G	gnomAD Exomes	Homozygous disease causing	PASS	NA	ENST00000642385.2	p.Met1?	p.Met1?	c.2T>C	start_lost	Uncertain significance	557134		2	832966	0	0	0	27294	0	0	0	984	0	0	0	276	0	0	0	1620	0	0	1	761776	0	0	1	16456	0	0	0
chr9	36249358	c.88C>T	p.Gln30*	9	36249361	rs1554664090	G	A	gnomAD Exomes	Homozygous embryonic lethal	PASS	NA	ENST00000396594.8	p.Gln30Ter	p.Gln30Ter	c.88C>T	stop_gained	Pathogenic/Likely pathogenic	555637		1	832964	0	0	0	27294	0	0	0	984	0	0	0	276	0	0	0	1618	0	0	1	761774	0	0	0	16456	0	0	0
chr9	36234034	c.958C>T	p.Gln320*	9	36234037	rs775446242	G	A	gnomAD Exomes	Homozygous embryonic lethal	PASS	NA	ENST00000642385.2	p.Gln289Ter	p.Gln289Ter	c.865C>T	stop_gained				1	832924	0	0	0	27284	0	0	0	984	0	0	0	276	0	0	0	1620	0	0	1	761744	0	0	0	16452	0	0	0
chr9	36222798	c.1702T>A	p.Phe568Ile	9	36222801		A	T	gnomAD Exomes	Homozygous disease causing	PASS	NA	ENST00000642385.2	p.Phe537Ile	p.Phe537Ile	c.1609T>A	missense_variant				2	832824	0	0	0	27288	0	0	0	984	0	0	0	276	0	0	0	1620	0	0	2	761640	0	0	0	16458	0	0	0
chr9	36227306	c.1313dupT	p.Ser439Lysfs*6	9	36227308	rs2133041569	T	TA	gnomAD Exomes	Homozygous embryonic lethal	PASS	NA	ENST00000642385.2	p.Ser408LysfsTer6	p.Ser408LysfsTer6	c.1220dup	frameshift_variant	Pathogenic	1323024		1	832640	0	0	0	27282	0	0	0	984	0	0	0	276	0	0	0	1620	0	0	1	761468	0	0	0	16454	0	0	0
chr9	36233938	c.1054C>T	p.Arg352Cys	9	36233941	rs1554661030	G	A	gnomAD Exomes	Homozygous embryonic lethal	PASS	NA	ENST00000642385.2	p.Arg321Cys	p.Arg321Cys	c.961C>T	missense_variant	Uncertain significance	498277		1	832530	0	0	0	27272	0	0	0	982	0	0	0	274	0	0	0	1620	0	0	1	761388	0	0	0	16444	0	0	0
chr9	36217579	c.2045T>G	p.Leu682Arg	9	36217582		A	C	gnomAD Exomes	Homozygous disease causing	PASS	NA	ENST00000642385.2	p.Leu651Arg	p.Leu651Arg	c.1952T>G	missense_variant				3	832188	0	0	0	27278	0	0	0	984	0	0	0	276	0	0	0	1616	0	0	3	761048	0	0	0	16448	0	0	0
chr9	36236885-36236886	c.805del	p.Asp269Metfs*11	9	36236888		TC	T	gnomAD Exomes	Homozygous embryonic lethal	PASS	NA	ENST00000642385.2	p.Asp238MetfsTer11	p.Asp238MetfsTer11	c.712del	frameshift_variant				1	831578	0	0	0	27242	0	0	0	984	0	0	0	276	0	0	0	1616	0	0	1	760488	0	0	0	16444	0	0	0
chr9	36249383-36249391	c.55_62del	p.Leu19*	9	36249386	rs2133126724	AAAATAGAG	A	gnomAD Exomes	Homozygous embryonic lethal	PASS	NA	ENST00000396594.8	p.Leu19Ter	p.Leu19Ter	c.55_62del	frameshift_variant	Pathogenic	1069453		1	831328	0	0	0	27242	0	0	0	980	0	0	0	276	0	0	0	1620	0	0	1	760274	0	0	0	16432	0	0	0
chr9	36227367-36227368	c.1251del	p.Lys417Asnfs*7	9	36227370	rs1057516275	AT	A	gnomAD Exomes	Homozygous embryonic lethal	PASS	NA	ENST00000642385.2	p.Lys386AsnfsTer7	p.Lys386AsnfsTer7	c.1158del	frameshift_variant	Likely pathogenic	370154		1	831178	0	0	0	27240	0	0	0	980	0	0	0	274	0	0	0	1614	0	0	1	760128	0	0	0	16434	0	0	0
chr9	36233915	c.1075+2T>A		9	36233918	rs2133067872	A	T	gnomAD Exomes	Homozygous disease causing	PASS	NA	ENST00000642385.2	c.982+2T>A		c.982+2T>A	splice_donor_variant	Likely pathogenic	1511541		2	828806	0	0	0	27136	0	0	0	984	0	0	0	274	0	0	0	1618	0	0	0	757998	0	0	0	16376	0	0	0
chr9	36236983	c.710-2A>G		9	36236986	rs1554661582	T	C	gnomAD Exomes	Homozygous disease causing	PASS	NA	ENST00000642385.2	c.617-2A>G		c.617-2A>G	splice_acceptor_variant	Pathogenic	499107		1	827684	0	0	0	27138	0	0	0	980	0	0	0	274	0	0	0	1616	0	0	1	756940	0	0	0	16352	0	0	0
chr9	36227441	c.1178G>A	p.Gly393Glu	9	36227444	rs755188930	C	T	gnomAD Exomes	Homozygous disease causing	PASS	NA	ENST00000642385.2	p.Gly362Glu	p.Gly362Glu	c.1085G>A	missense_variant	Pathogenic	872015		3	824470	0	0	0	27018	0	0	0	972	0	0	0	270	0	0	0	1608	0	0	3	754046	0	0	0	16274	0	0	0
chr9	36249315	c.131G>C	p.Cys44Ser	9	36249318	rs1209266607	C	G	gnomAD Exomes,gnomAD Genomes	Homozygous disease causing	PASS	PASS	ENST00000642385.2	p.Cys13Ser	p.Cys13Ser	c.38G>C	missense_variant	Pathogenic	496947		2	780992	0	0	0	35190	0	0	0	59018	0	0	0	63764	0	0	0	5060	0	0	1	355310	0	0	0	70112	0	0	0
chr9	36222884	c.1616T>C	p.Leu539Ser	9	36222887	rs1057516798	A	G	gnomAD Exomes,gnomAD Genomes	Homozygous disease causing	PASS	PASS	ENST00000642385.2	p.Leu508Ser	p.Leu508Ser	c.1523T>C	missense_variant	Likely pathogenic	370826		2	780960	0	0	0	35192	0	0	0	59004	0	0	0	63752	0	0	0	5058	0	0	0	355312	0	0	0	70114	0	0	0
chr9	36222875	c.1625C>T	p.Pro542Leu	9	36222878	rs1414079876	G	A	gnomAD Exomes,gnomAD Genomes	Homozygous disease causing	PASS	PASS	ENST00000642385.2	p.Pro511Leu	p.Pro511Leu	c.1532C>T	missense_variant	Uncertain significance	551184		2	780944	0	0	0	35188	0	0	0	59014	0	0	0	63752	0	0	0	5058	0	0	1	355310	0	0	0	70114	0	0	0
chr9	36222923	c.1577G>A	p.Trp526*	9	36222926	rs1278624200	C	T	gnomAD Exomes,gnomAD Genomes	Homozygous embryonic lethal	PASS	PASS	ENST00000642385.2	p.Trp495Ter	p.Trp495Ter	c.1484G>A	stop_gained				4	780942	0	0	0	35182	0	0	0	59008	0	0	3	63768	0	0	0	5036	0	0	1	355310	0	0	0	70110	0	0	0
chr9	36222922	c.1578G>A	p.Trp526*	9	36222925	rs1212623980	C	T	gnomAD Exomes,gnomAD Genomes	Homozygous embryonic lethal	PASS	PASS	ENST00000642385.2	p.Trp495Ter	p.Trp495Ter	c.1485G>A	stop_gained	Likely pathogenic	553715		4	780938	0	0	1	35182	0	0	0	59006	0	0	0	63754	0	0	0	5046	0	0	1	355306	0	0	1	70110	0	0	0
chr9	36249321	c.125G>A	p.Arg42Gln	9	36249324	rs1401082365	C	T	gnomAD Exomes,gnomAD Genomes	Homozygous disease causing	PASS	PASS	ENST00000642385.2	p.Arg11Gln	p.Arg11Gln	c.32G>A	missense_variant	Conflicting interpretations of pathogenicity	596639		8	780888	0	0	0	35186	0	0	0	59004	0	0	0	63742	0	0	0	5060	0	0	2	355306	0	0	2	70110	0	0	0
chr9	36236962	c.729dup	p.Asp244Argfs*13	9	36236964	rs1057517094	C	CT	gnomAD Exomes,gnomAD Genomes	Homozygous embryonic lethal	PASS	PASS	ENST00000642385.2	p.Asp213ArgfsTer13	p.Asp213ArgfsTer13	c.636dup	frameshift_variant	Pathogenic/Likely pathogenic	371213		4	780750	0	0	0	35170	0	0	0	59010	0	0	0	63706	0	0	0	5022	0	0	2	355260	0	0	0	70112	0	0	0
chr9	36234072	c.920T>G	p.Phe307Cys	9	36234075		A	C	gnomAD Exomes	Homozygous disease causing	PASS	NA	ENST00000642385.2	p.Phe276Cys	p.Phe276Cys	c.827T>G	missense_variant				1	628784	0	0	0	33098	0	0	0	43740	0	0	0	53144	0	0	0	4148	0	0	0	350108	0	0	1	69798	0	0	0
chr9	36246172-36246174	c.563_564delAT	p.His188Argfs*16	9	36246175	rs1554663368	CAT	C	gnomAD Exomes	Homozygous embryonic lethal	PASS	NA	ENST00000642385.2	p.His157ArgfsTer16	p.His157ArgfsTer16	c.470_471del	frameshift_variant	Pathogenic	498582		1	628784	0	0	0	33098	0	0	0	43740	0	0	0	53144	0	0	0	4148	0	0	0	350108	0	0	0	69798	0	0	0
chr9	36217525	c.2099G>A	p.Gly700Glu	9	36217528	rs1408011573	C	T	gnomAD Exomes	Homozygous disease causing	PASS	NA	ENST00000642385.2	p.Gly669Glu	p.Gly669Glu	c.2006G>A	missense_variant				1	628782	0	0	0	33098	0	0	0	43740	0	0	0	53144	0	0	0	4148	0	0	1	350106	0	0	0	69798	0	0	0
chr9	36234006	c.986T>C	p.Ile329Thr	9	36234009	rs757091387	A	G	gnomAD Exomes	Homozygous disease causing	PASS	NA	ENST00000642385.2	p.Ile298Thr	p.Ile298Thr	c.893T>C	missense_variant	Pathogenic/Likely pathogenic	498387		2	628782	0	0	0	33098	0	0	0	43740	0	0	0	53144	0	0	0	4148	0	0	2	350108	0	0	0	69798	0	0	0
chr9	36234009	c.983T>C	p.Met328Thr	9	36234012	rs778668749	A	G	gnomAD Exomes	Homozygous disease causing	PASS	NA	ENST00000642385.2	p.Met297Thr	p.Met297Thr	c.890T>C	missense_variant	Uncertain significance	598330		1	628782	0	0	0	33098	0	0	0	43740	0	0	0	53144	0	0	0	4148	0	0	0	350108	0	0	1	69798	0	0	0
chr9	36246255	c.481del	p.Ile161Serfs*21	9	36246258	rs1423445315	AT	A	gnomAD Exomes	Homozygous embryonic lethal	PASS	NA	ENST00000642385.2	p.Ile130SerfsTer21	p.Ile130SerfsTer21	c.388del	frameshift_variant	Pathogenic/Likely pathogenic	552473		3	628782	0	0	0	33098	0	0	2	43740	0	0	0	53144	0	0	0	4148	0	0	1	350106	0	0	0	69798	0	0	0
chr9	36246133	c.604A>G	p.Met202Val	9	36246136	rs121908634	T	C	gnomAD Exomes	Homozygous disease causing	PASS	NA	ENST00000642385.2	p.Met171Val	p.Met171Val	c.511A>G	missense_variant	Pathogenic	6036		1	628782	0	0	0	33098	0	0	0	43740	0	0	0	53144	0	0	0	4146	0	0	1	350108	0	0	0	69798	0	0	0
chr9	36219935	c.1806_1808del	p.Val603del	9	36219938	rs762796465	CACA	C	gnomAD Exomes	Homozygous disease causing	PASS	NA	ENST00000642385.2	p.Val572del	p.Val572del	c.1713_1715del	inframe_deletion	Pathogenic/Likely pathogenic	503710		2	628780	0	0	0	33098	0	0	1	43740	0	0	0	53142	0	0	0	4146	0	0	1	350108	0	0	0	69798	0	0	0
chr9	36222851	c.1649A>G	p.Asn550Ser	9	36222854	rs1554658910	T	C	gnomAD Exomes	Homozygous disease causing	PASS	NA	ENST00000642385.2	p.Asn519Ser	p.Asn519Ser	c.1556A>G	missense_variant	Pathogenic/Likely pathogenic	556674		1	628780	0	0	0	33096	0	0	0	43740	0	0	0	53144	0	0	0	4146	0	0	1	350108	0	0	0	69798	0	0	0
chr9	36234090	c.902T>C	p.Ile301Thr	9	36234093		A	G	gnomAD Exomes	Homozygous disease causing	PASS	NA	ENST00000642385.2	p.Ile270Thr	p.Ile270Thr	c.809T>C	missense_variant				1	628780	0	0	0	33098	0	0	0	43738	0	0	0	53144	0	0	0	4148	0	0	1	350106	0	0	0	69798	0	0	0
chr9	36227264	c.1355T>C	p.Val452Ala	9	36227267	rs1057516364	A	G	gnomAD Exomes	Homozygous disease causing	PASS	NA	ENST00000642385.2	p.Val421Ala	p.Val421Ala	c.1262T>C	missense_variant	Likely pathogenic	370270		3	628778	0	0	0	33098	0	0	0	43740	0	0	0	53142	0	0	0	4148	0	0	0	350104	0	0	0	69798	0	0	0
chr9	36246109	c.628C>T	p.Leu210Phe	9	36246112		G	A	gnomAD Exomes	Homozygous disease causing	PASS	NA	ENST00000642385.2	p.Leu179Phe	p.Leu179Phe	c.535C>T	missense_variant				1	628772	0	0	0	33098	0	0	0	43740	0	0	0	53136	0	0	0	4148	0	0	1	350104	0	0	0	69798	0	0	0
chr9	36219830	c.1909+5G>A		9	36219833		C	G	gnomAD Exomes	Homozygous disease causing	PASS	NA	ENST00000642385.2	c.1816+5G>C		c.1816+5G>C	intron_variant				1	628768	0	0	0	33098	0	0	0	43740	0	0	0	53142	0	0	0	4138	0	0	1	350106	0	0	0	69798	0	0	0
chr9	36217409	c.2215G>A	p.Gly739Ser	9	36217412	rs1554657922	C	T	gnomAD Exomes	Homozygous disease causing	PASS	NA	ENST00000642385.2	p.Gly708Ser	p.Gly708Ser	c.2122G>A	missense_variant	Likely pathogenic	553431		1	628762	0	0	0	33098	0	0	0	43736	0	0	0	53140	0	0	0	4148	0	0	0	350102	0	0	0	69790	0	0	0
chr9	36218225	c.1981G>A	p.Ala661Thr	9	36218228	rs1382191649	C	T	gnomAD Exomes	Homozygous disease causing	PASS	NA	ENST00000642385.2	p.Ala630Thr	p.Ala630Thr	c.1888G>A	missense_variant				1	628762	0	0	0	33098	0	0	0	43740	0	0	0	53138	0	0	0	4148	0	0	1	350094	0	0	0	69798	0	0	0
chr9	36227436	c.1183G>A	p.Gly395Arg	9	36227439	rs762981286	C	T	gnomAD Exomes	Homozygous disease causing	PASS	NA	ENST00000642385.2	p.Gly364Arg	p.Gly364Arg	c.1090G>A	missense_variant				4	628744	0	0	0	33096	0	0	0	43740	0	0	0	53136	0	0	0	4138	0	0	4	350100	0	0	0	69796	0	0	0
chr9	36234105	c.887T>C	p.Met296Thr	9	36234108	rs2133068813	A	G	gnomAD Exomes	Homozygous disease causing	PASS	NA	ENST00000642385.2	p.Met265Thr	p.Met265Thr	c.794T>C	missense_variant	Uncertain significance	1475843		4	628698	0	0	0	33088	0	0	0	43738	0	0	0	53144	0	0	0	4148	0	0	4	350046	0	0	0	69790	0	0	0
chr9	36236927	c.764C>T	p.Thr255Ile	9	36236930	rs750253826	G	A	gnomAD Exomes	Homozygous disease causing	PASS	NA	ENST00000642385.2	p.Thr224Ile	p.Thr224Ile	c.671C>T	missense_variant				7	628674	0	0	0	33088	0	0	0	43738	0	0	0	53124	0	0	0	4148	0	0	7	350080	0	0	0	69796	0	0	0
chr9	36236850	c.841C>A	p.Leu281Met	9	36236853	rs886042585	G	T	gnomAD Exomes	Homozygous disease causing	PASS	NA	ENST00000642385.2	p.Leu250Met	p.Leu250Met	c.748C>A	missense_variant	Uncertain significance	283249		1	628666	0	0	0	33090	0	0	0	43740	0	0	0	53118	0	0	0	4146	0	0	1	350074	0	0	0	69796	0	0	0
chr9	36246379	c.358G>A	p.Gly120Ser	9	36246382	rs1829875828	C	T	gnomAD Exomes	Homozygous disease causing	PASS	NA	ENST00000642385.2	p.Gly89Ser	p.Gly89Ser	c.265G>A	missense_variant	Uncertain significance	1405999		1	628534	0	0	0	33088	0	0	0	43738	0	0	0	53136	0	0	0	4124	0	0	0	349958	0	0	0	69772	0	0	0
chr9	36246397	c.340G>A	p.Ala114Thr	9	36246400	rs1482972274	C	T	gnomAD Exomes	Homozygous disease causing	PASS	NA	ENST00000642385.2	p.Ala83Thr	p.Ala83Thr	c.247G>A	missense_variant	Uncertain significance	1347714		1	628444	0	0	0	33080	0	0	1	43722	0	0	0	53130	0	0	0	4126	0	0	0	349934	0	0	0	69734	0	0	0
chr9	36246026-36246027	c.709+1del		9	36246029	rs1554663295	AC	A	gnomAD Exomes	Homozygous disease causing	PASS	NA	ENST00000642385.2	c.616+1del		c.616+1del	splice_donor_variant	Pathogenic/Likely pathogenic	553323		1	628378	0	0	0	33096	0	0	0	43740	0	0	0	52756	0	0	0	4148	0	0	1	350092	0	0	0	69798	0	0	0
chr9	36222989	c.1510del	p.Ser504Profs*6	9	36222992	rs1057516965	GA	G	gnomAD Exomes	Homozygous embryonic lethal	PASS	NA	ENST00000642385.2	p.Ser473ProfsTer6	p.Ser473ProfsTer6	c.1417del	frameshift_variant	Likely pathogenic	371049		2	628288	0	0	0	33056	0	0	0	43740	0	0	0	53144	0	0	0	3744	0	0	2	350104	0	0	0	69764	0	0	0
chr9	36223485-36223486	c.1388del	p.Lys463Argfs*17	9	36223488		CT	C	gnomAD Exomes	Homozygous embryonic lethal	PASS	NA	ENST00000642385.2	p.Lys432ArgfsTer17	p.Lys432ArgfsTer17	c.1295del	frameshift_variant				1	627716	0	0	0	33006	0	0	0	43732	0	0	0	53122	0	0	0	3420	0	0	0	349978	0	0	1	69744	0	0	0
chr9	36216323	c.*1037_*1038CACACACACACACACACACACA		9	36216327		A	ATGTGTGTGTGCGTGTGTGTGTG	gnomAD Exomes	Homozygous disease causing	PASS	NA	ENST00000642385.2	c.*1037_*1038CACACACACACACACACACACA		c.*1037_*1038insCACACACACACGCACACACACA	3_prime_UTR_variant				1	221186	0	0	0	10222	0	0	0	21832	0	0	0	9310	0	0	0	1156	0	0	0	109294	0	0	0	48316	0	0	1
chr9	36219833	c.1909+2T>C		9	36219836	rs1828502810	A	G	gnomAD Genomes	Homozygous disease causing	NA	PASS	ENST00000642385.2	c.1816+2T>C		c.1816+2T>C	splice_donor_variant	Pathogenic	2436641		1	152188	0	0	0	2090	0	0	0	15266	0	0	0	10632	0	0	0	912	0	0	0	5198	0	0	0	316	0	0	1
chr9	36219946	c.1798C>A	p.His600Asn	9	36219949	rs1192552968	G	T	gnomAD Genomes	Homozygous disease causing	NA	PASS	ENST00000642385.2	p.His569Asn	p.His569Asn	c.1705C>A	missense_variant				1	152176	0	0	0	2090	0	0	1	15282	0	0	0	10602	0	0	0	912	0	0	0	5198	0	0	0	316	0	0	0
chr9	36222875	c.1625C>A	p.Pro542His	9	36222878	rs1414079876	G	T	gnomAD Genomes	Homozygous disease causing	NA	PASS	ENST00000642385.2	p.Pro511His	p.Pro511His	c.1532C>A	missense_variant				1	152162	0	0	0	2090	0	0	0	15274	0	0	0	10608	0	0	0	912	0	0	0	5202	0	0	0	316	0	0	0
chr9	36222876	c.1624C>T	p.Pro542Ser	9	36222879	rs966918577	G	A	gnomAD Genomes	Homozygous disease causing	NA	PASS	ENST00000642385.2	p.Pro511Ser	p.Pro511Ser	c.1531C>T	missense_variant	Conflicting interpretations of pathogenicity	598553		1	152158	0	0	0	2094	0	0	0	15268	0	0	0	10592	0	0	0	912	0	0	1	5204	0	0	0	316	0	0	0
chr9	36219852-36219853	c.1891delG	p.Ala631Glnfs*43	9	36219855	rs1178690761	GC	G	gnomAD Genomes	Homozygous embryonic lethal	NA	PASS	ENST00000642385.2	p.Ala600GlnfsTer43	p.Ala600GlnfsTer43	c.1798del	frameshift_variant				1	151934	0	0	0	2084	0	0	0	15270	0	0	0	10514	0	0	0	912	0	0	0	5196	0	0	0	316	0	0	0
chr9	36217450	c.2174T>G	p.Val725Gly	9	36217453					Homozygous disease causing
chr9	36217472	c.2152G>A	p.Ala718Thr	9	36217475					Homozygous disease causing
chr9	36217507	c.2117A>G	p.Tyr706Cys	9	36217510					Homozygous disease causing
chr9	36217526	c.2098G>C	p.Gly700Arg	9	36217529					Homozygous disease causing
chr9	36217538	c.2086G>A	p.Val696Met	9	36217541					Homozygous disease causing
chr9	36217570	c.2054T>C	p.Val685Ala	9	36217573					Homozygous disease causing
chr9	36217576	c.2048G>A	p.Gly683Glu	9	36217579					Homozygous disease causing
chr9	36217588	c.2036C>T	p.Ala679Val	9	36217591					Homozygous disease causing
chr9	36218201	c.2005G>C	p.Ala669Pro	9	36218204					Homozygous disease causing
chr9	36218208	c.1998T>A	p.Asn666Lys	9	36218211					Homozygous disease causing
chr9	36218208	c.1998T>G	p.Asn666Lys	9	36218211					Homozygous disease causing
chr9	36218224	c.1982C>T	p.Ala661Val	9	36218227					Homozygous disease causing
chr9	36218225	c.1981G>C	p.Ala661Pro	9	36218228					Homozygous disease causing
chr9	36218226	c.1980del	p.Ala661Leufs*13	9	36218229					Homozygous embryonic lethal
chr9	36218248	c.1958T>G	p.Val653Gly	9	36218251					Homozygous disease causing
chr9	36219852	c.1892C>A	p.Ala631Glu	9	36219855					Homozygous disease causing
chr9	36219852	c.1892C>T	p.Ala631Val	9	36219855					Homozygous disease causing
chr9	36219862	c.1882C>T	p.Gln628*	9	36219865					Homozygous embryonic lethal
chr9	36219873	c.1871G>A	p.Gly624Glu	9	36219876					Homozygous disease causing
chr9	36219879	c.1865C>T	p.Ala622Val	9	36219882					Homozygous disease causing
chr9	36219885	c.1859C>T	p.Ala620Val	9	36219888					Homozygous disease causing
chr9	36219891	c.1853T>A	p.Ile618Asn	9	36219894					Homozygous disease causing
chr9	36219910	c.1834T>C	p.Cys612Arg	9	36219913					Homozygous disease causing
chr9	36219910	c.1834T>G	p.Cys612Gly	9	36219913					Homozygous disease causing
chr9	36219911	c.1833del	p.Cys612Valfs*62	9	36219914					Homozygous embryonic lethal
chr9	36219915	c.1829G>A	p.Cys610Tyr	9	36219918					Homozygous disease causing
chr9	36219915	c.1829G>T	p.Cys610Phe	9	36219918					Homozygous disease causing
chr9	36219922	c.1822C>A	p.Pro608Thr	9	36219925					Homozygous disease causing
chr9	36219925	c.1819G>C	p.Gly607Arg	9	36219928					Homozygous disease causing
chr9	36219948	c.1796G>T	p.Gly599Val	9	36219951					Homozygous disease causing
chr9	36219949	c.1795G>A	p.Gly599Ser	9	36219952					Homozygous disease causing
chr9	36219955	c.1789G>T	p.Glu597*	9	36219958					Homozygous embryonic lethal
chr9	36219966	c.1778T>C	p.Phe593Ser	9	36219969					Homozygous disease causing
chr9	36219976	c.1768G>C	p.Gly590Arg	9	36219979					Homozygous disease causing
chr9	36219981	c.1763T>C	p.Ile588Thr	9	36219984					Homozygous disease causing
chr9	36219984	c.1760T>C	p.Leu587Ser	9	36219987					Homozygous disease causing
chr9	36219996	c.1748A>G	p.His583Arg	9	36219999					Homozygous disease causing
chr9	36220009	c.1735G>A	p.Gly579Ser	9	36220012					Homozygous disease causing
chr9	36220018	c.1727-1G>C		9	36220021					Homozygous disease causing
chr9	36222774	c.1726G>C	p.Gly576Arg	9	36222777					Homozygous disease causing
chr9	36222848	c.1652G>A	p.Cys551Tyr	9	36222851					Homozygous disease causing
chr9	36222876	c.1624C>A	p.Pro542Thr	9	36222879					Homozygous disease causing
chr9	36222881	c.1619A>C	p.His540Pro	9	36222884					Homozygous disease causing
chr9	36222888	c.1612A>C	p.Thr538Pro	9	36222891					Homozygous disease causing
chr9	36222897	c.1603dup	p.Leu535Profs*3	9	36222900					Homozygous embryonic lethal
chr9	36222944	c.1556C>A	p.Ser519*	9	36222947					Homozygous embryonic lethal
chr9	36222965	c.1535G>C	p.Arg512Pro	9	36222968					Homozygous disease causing
chr9	36222992	c.1508T>C	p.Ile503Thr	9	36222995					Homozygous disease causing
chr9	36223374	c.1500A>G	p.Gly500=	9	36223377					Homozygous non disease causing
chr9	36223376	c.1498G>A	p.Gly500Arg	9	36223379					Homozygous disease causing
chr9	36223385	c.1489A>G	p.Arg497Gly	9	36223388					Homozygous disease causing
chr9	36223393	c.1481T>C	p.Leu494Pro	9	36223396					Homozygous disease causing
chr9	36223402	c.1472C>T	p.Ala491Val	9	36223405					Homozygous disease causing
chr9	36223423	c.1451G>T	p.Cys484Phe	9	36223426					Homozygous disease causing
chr9	36223474	c.1400A>C	p.Gln467Pro	9	36223477					Homozygous disease causing
chr9	36223475	c.1399C>T	p.Gln467*	9	36223478		rs786204558			Homozygous embryonic lethal
chr9	36223487	c.1387A>T	p.Lys463*	9	36223490					Homozygous embryonic lethal
chr9	36223500	c.1374G>C	p.Lys458Asn	9	36223503					Homozygous disease causing
chr9	36227258	c.1361T>G	p.Ile454Arg	9	36227261					Homozygous disease causing
chr9	36227297	c.1322T>A	p.Leu441*	9	36227300					Homozygous embryonic lethal
chr9	36227334	c.1285C>T	p.Gln429*	9	36227337					Homozygous embryonic lethal
chr9	36227357	c.1262C>T	p.Pro421Leu	9	36227360					Homozygous disease causing
chr9	36227358	c.1261C>T	p.Pro421Ser	9	36227361					Homozygous disease causing
chr9	36227373	c.1246A>T	p.Lys416*	9	36227376					Homozygous embryonic lethal
chr9	36227390	c.1229T>A	p.Leu410His	9	36227393					Homozygous disease causing
chr9	36227401	c.1218A>C	p.Lys406Asn	9	36227404					Homozygous disease causing
chr9	36227418	c.1201A>C	p.Ile401Leu	9	36227421					Homozygous disease causing
chr9	36227427	c.1192G>A	p.Val398Ile	9	36227430					Homozygous disease causing
chr9	36227429	c.1190C>A	p.Ala397Asp	9	36227432					Homozygous disease causing
chr9	36227443	c.1176T>G	p.Tyr392*	9	36227446					Homozygous embryonic lethal
chr9	36227451	c.1168A>T	p.Lys390*	9	36227454					Homozygous embryonic lethal
chr9	36229042	c.1138_1139insAAACTGCACC	p.Leu380Glnfs*8	9	36229045					Homozygous embryonic lethal
chr9	36229046	c.1135C>A	p.His379Asn	9	36229049					Homozygous disease causing
chr9	36229048	c.1133T>C	p.Leu378Pro	9	36229051					Homozygous disease causing
chr9	36229055	c.1126C>T	p.Gln376*	9	36229058					Homozygous embryonic lethal
chr9	36229090	c.1091A>G	p.His364Arg	9	36229093					Homozygous disease causing
chr9	36229091	c.1090dup	p.His364Profs*6	9	36229094					Homozygous embryonic lethal
chr9	36229096	c.1085T>C	p.Val362Ala	9	36229099					Homozygous disease causing
chr9	36229103	c.1078G>T	p.Glu360*	9	36229106					Homozygous embryonic lethal
chr9	36233928	c.1064G>A	p.Gly355Glu	9	36233931					Homozygous disease causing
chr9	36233944	c.1048G>T	p.Gly350*	9	36233947					Homozygous embryonic lethal
chr9	36233950	c.1042A>G	p.Asn348Asp	9	36233951					Homozygous disease causing
chr9	36233956	c.1036G>A	p.Val346Met	9	36233959					Homozygous disease causing
chr9	36233965	c.1027G>A	p.Gly343Arg	9	36233968					Homozygous disease causing
chr9	36233971	c.1021G>C	p.Ala341Pro	9	36233974					Homozygous disease causing
chr9	36233983	c.1009C>T	p.Arg337*	9	36233986					Homozygous embryonic lethal
chr9	36233986	c.1006G>T	p.Val336Phe	9	36233989					Homozygous disease causing
chr9	36233990	c.1002T>A	p.Cys334*	9	36233993					Homozygous embryonic lethal
chr9	36234015	c.977G>A	p.Gly326Asp	9	36234018					Homozygous disease causing
chr9	36234016	c.976G>A	p.Gly326Ser	9	36234019					Homozygous disease causing
chr9	36234016	c.976G>C	p.Gly326Arg	9	36234019					Homozygous disease causing
chr9	36234021	c.971A>G	p.His324Arg	9	36234024					Homozygous disease causing
chr9	36234022	c.970C>G	p.His324Asp	9	36234025					Homozygous disease causing
chr9	36234030	c.962T>A	p.Leu321*	9	36234033					Homozygous embryonic lethal
chr9	36234033	c.959A>G	p.Gln320Arg	9	36234036					Homozygous disease causing
chr9	36234043	c.949C>T	p.Gln317*	9	36234046					Homozygous embryonic lethal
chr9	36234045	c.947A>G	p.Asp316Gly	9	36234048					Homozygous disease causing
chr9	36234048	c.944T>C	p.Phe315Ser	9	36234051					Homozygous disease causing
chr9	36234052	c.940C>T	p.Pro314Ser	9	36234055					Homozygous disease causing
chr9	36234070	c.922C>G	p.Arg308Gly	9	36234073					Homozygous disease causing
chr9	36234088	c.904G>T	p.Glu302*	9	36234091					Homozygous embryonic lethal
chr9	36234090	c.902T>A	p.Ile301Asn	9	36234093					Homozygous disease causing
chr9	36234116	c.876G>A	p.Met292Ile	9	36234119					Homozygous disease causing
chr9	36234116	c.876G>T	p.Met292Ile	9	36234119					Homozygous disease causing
chr9	36234118	c.874A>G	p.Met292Val	9	36234121					Homozygous disease causing
chr9	36236825	c.862+4A>G		9	36236828					Homozygous disease causing
chr9	36236831	c.860C>T	p.Ala287Val	9	36236834					Homozygous disease causing
chr9	36236861	c.830G>T	p.Arg277Leu	9	36236864					Homozygous disease causing
chr9	36236865	c.826A>G	p.Lys276Glu	9	36236868					Homozygous disease causing
chr9	36236887	c.804G>A	p.Leu268=	9	36236890					Homozygous non disease causing
chr9	36236900	c.791T>C	p.Phe264Ser	9	36236903					Homozygous disease causing
chr9	36236939	c.752A>C	p.His251Pro	9	36236942					Homozygous disease causing
chr9	36236943	c.748C>A	p.Gln250Lys	9	36236946					Homozygous disease causing
chr9	36236960	c.731A>T	p.Asp244Val	9	36236963					Homozygous disease causing
chr9	36236968	c.723dup	p.Ser242Ilefs*2	9	36236971					Homozygous embryonic lethal
chr9	36236976	c.715G>A	p.Asp239Asn	9	36236979					Homozygous disease causing
chr9	36246058	c.679G>T	p.Asp227Tyr	9	36246061					Homozygous disease causing
chr9	36246076	c.661C>A	p.Leu221Ile	9	36246079					Homozygous disease causing
chr9	36246084	c.653A>G	p.Asp218Gly	9	36246087					Homozygous disease causing
chr9	36246086	c.651T>G	p.Tyr217*	9	36246089					Homozygous embryonic lethal
chr9	36246088	c.649T>C	p.Tyr217His	9	36246091					Homozygous disease causing
chr9	36246110	c.627C>G	p.Ile209Met	9	36246113					Homozygous disease causing
chr9	36246111	c.626T>A	p.Ile209Asn	9	36246114					Homozygous disease causing
chr9	36246126	c.611A>C	p.Glu204Ala	9	36246129					Homozygous disease causing
chr9	36246196	c.541A>G	p.Ile181Val	9	36246199					Homozygous disease causing
chr9	36246198	c.539C>T	p.Ala180Val	9	36246201					Homozygous disease causing
chr9	36246199	c.538G>T	p.Ala180Ser	9	36246202					Homozygous disease causing
chr9	36246200	c.537T>G	p.His179Gln	9	36246203					Homozygous disease causing
chr9	36246201	c.536A>G	p.His179Arg	9	36246204					Homozygous disease causing
chr9	36246208	c.529A>G	p.Ile177Val	9	36246211					Homozygous disease causing
chr9	36246238	c.499G>A	p.Gly167Arg	9	36246241					Homozygous disease causing
chr9	36246240	c.497G>T	p.Gly166Val	9	36246243					Homozygous disease causing
chr9	36246247	c.490A>T	p.Ile164Phe	9	36246250					Homozygous disease causing
chr9	36246247	c.490_491dup	p.Glu165Leufs*18	9	36246250					Homozygous embryonic lethal
chr9	36246248	c.489C>G	p.His163Gln	9	36246251					Homozygous disease causing
chr9	36246261	c.476dupT	p.Arg160Profs*6	9	36246264					Homozygous embryonic lethal
chr9	36246281	c.455_456insC	p.Ser153Ilefs*13	9	36246284					Homozygous embryonic lethal
chr9	36246291	c.446C>T	p.Ala149Val	9	36246294					Homozygous disease causing
chr9	36246313	c.424G>A	p.Gly142Arg	9	36246316					Homozygous disease causing
chr9	36246328	c.409A>T	p.Ile137Phe	9	36246331					Homozygous disease causing
chr9	36246379	c.358G>C	p.Gly120Arg	9	36246382					Homozygous disease causing
chr9	36246379	c.358G>T	p.Gly120Cys	9	36246382					Homozygous disease causing
chr9	36246387	c.350A>T	p.Glu117Val	9	36246390					Homozygous disease causing
chr9	36246447	c.290T>A	p.Phe97Tyr	9	36246450					Homozygous disease causing
chr9	36246448	c.289T>G	p.Phe97Val	9	36246451					Homozygous disease causing
chr9	36246470	c.267_270dup	p.Met91Serfs*4	9	36246473					Homozygous embryonic lethal
chr9	36246481	c.258-2A>G		9	36246484					Homozygous disease causing
chr9	36249188	c.257+1G>A		9	36249191					Homozygous disease causing
chr9	36249188	IVS2+1G>A		9	36249191					Homozygous disease causing
chr9	36249190	c.256G>A	p.Gly86Arg	9	36249193					Homozygous disease causing
chr9	36249200	c.246A>G	p.Ile82Met	9	36249203					Homozygous disease causing
chr9	36249213	c.233G>A	p.Gly78Asp	9	36249216					Homozygous disease causing
chr9	36249220	c.226G>A	p.Val76Ile	9	36249223					Homozygous disease causing
chr9	36249235	c.211G>A	p.Glu71Lys	9	36249238					Homozygous disease causing
chr9	36249242	LINE Ta-1d insertion		9	36249245					Homozygous disease causing
chr9	36249246	c.200C>T	p.Pro67Leu	9	36249249					Homozygous disease causing
chr9	36249258	c.188_197dup	p.Glu66Aspfs*2	9	36249261					Homozygous embryonic lethal
chr9	36249267	c.179T>G	p.Met60Arg	9	36249270					Homozygous disease causing
chr9	36249269	c.177C>G	p.Ile59Met	9	36249272					Homozygous disease causing
chr9	36249277	c.169G>C	p.Ala57Pro	9	36249280					Homozygous disease causing
chr9	36249291	c.155A>G	p.Asp52Gly	9	36249294					Homozygous disease causing
chr9	36249364	c.82_83dup	p.Asn28Lysfs*55	9	36249367					Homozygous embryonic lethal
chr9	36249395	c.52-1G>A		9	36249398					Homozygous disease causing
chr9	36217418-36217419	c.2205del	p.Ala736Profs*46	9	36217421-36217422					Homozygous embryonic lethal
chr9	36217519-36217526	c.2098_2104del	p.Gly700Trpfs*80	9	36217522-36217529					Homozygous embryonic lethal
chr9	36217577-36217578	c.2046delT	p.Val684Leufs*2	9	36217580-36217581					Homozygous embryonic lethal
chr9	36217579-36217580	c.2044_2045delCTinsGC	p.Leu682Ala	9	36217582-36217583					Homozygous disease causing
chr9	36218273-36218274	c.1932delG	p.Met645Cysfs*29	9	36218276-36218277					Homozygous embryonic lethal
chr9	36219869-36219870	c.1874del	p.Met625Argfs*49	9	36219872-36219873					Homozygous embryonic lethal
chr9	36219893-36219894	c.1850del/c.1848delG on LOVD	p.Cys617Serfs*57/p.Cys617Alafs*57 on LOVD	9	36219896-36219897					Homozygous embryonic lethal
chr9	36219960-36219961	c.1783del	p.Ala595Leufs*79	9	36219963-36219964					Homozygous embryonic lethal
chr9	36219964-36219965	c.1779del	p.Cys594Valfs*80	9	36219968					Homozygous embryonic lethal
chr9	36220007-36220008	c.1736del	p.Gly579Valfs*9	9	36220010-36220011					Homozygous embryonic lethal
chr9	36220016-36220017	c.1727delG	p.Gly576Glufs*11	9	36220019-36220020					Homozygous embryonic lethal
chr9	36222770-36222774	c.1726_1726+3del		9	36222773-36222777					Homozygous disease causing
chr9	36222862-36222864	c.1636_1637delGA	p.Asp546Glnfs*2	9	36222865-36222867					Homozygous embryonic lethal
chr9	36222862-36222866	c.1634_1637del	p.Val545Alafs*42	9	36222865-36222869					Homozygous embryonic lethal
chr9	36222877-36222906	c.1594_1622del	p.Arg532Profs*7	9	36222880-36222909					Homozygous embryonic lethal
chr9	36222877-36222907	c.1593_1622delinsA	p.Arg532Profs*7	9	36222880-36222910					Homozygous embryonic lethal
chr9	36223368-36223369	c.1504+1del		9	36223372					Homozygous disease causing
chr9	36223497-36223498	c.1376delG	p.Gly459Valfs*3	9	36223500-36223501					Homozygous embryonic lethal
chr9	36227235-36227465	231 bp del		9	36227238-36227468					Homozygous disease causing
chr9	36227235-36227465	231bp duplication		9	36227238-36227468					Homozygous disease causing
chr9	36227413-36227414	c.1205del	p.Leu402*	9	36227416-36227417					Homozygous embryonic lethal
chr9	36229008-36249404	20.4kb duplication		9	36229011-36249407					Homozygous disease causing
chr9	36229034-36229350	c.1076-245_1146delinsTAC	g.47704_48019delinsGTA	9	36229037-36229353					Homozygous disease causing
chr9	36229045-36229049	c.1132_1135delCTGCinsA	p.Leu378_His379delinsAsn	9	36229048-36229052					Homozygous disease causing
chr9	36229099-36229103	c.1078_1081delinsATT	p.Glu360Ilefs*43	9	36229102-36229106					Homozygous embryonic lethal
chr9	36229102-36229103	c.1078del	p.Glu360Argfs*43	9	36229105-36229106					Homozygous embryonic lethal
chr9	36233385-36257522	c.52-8128_1075+531del		9	36233388-36257525					Homozygous disease causing
chr9	36233945-36233947	c.1045_1046del	p.Leu349Glyfs*20	9	36233948-36233950					Homozygous embryonic lethal
chr9	36233992-36233991	c.1000_1001delinsGT	p.Cys334Val	9	36233994-36233995					Homozygous disease causing
chr9	36233999	c.993C>A	p.Asn331Lys	9	36234002					Homozygous disease causing
chr9	36234065-36234067	c.925_927delinsTTGGGAT	p.Ala309Leufs*4	9	36234068-36234070					Homozygous embryonic lethal
chr9	36234067-36234068	c.924_925insTTG	p.Arg308_Ala309insLeu	9	36234070-36234071					Homozygous disease causing
chr9	36236870-36236875	c.816_820del	p.Ser273*	9	36236873-36236878					Homozygous embryonic lethal
chr9	36236903-36236904	c.787del	p.Met263Cysfs*4	9	36236906-36236907					Homozygous embryonic lethal
chr9	36236957-36236958	c.733del	p.Tyr245Thrfs*9	9	36236960-36236961					Homozygous embryonic lethal
chr9	36236980-36236981	c.710del	p.Gly237Valfs*4	9	36236983-36236984					Homozygous embryonic lethal
chr9	36239748-36312018	c.-35077_710-2767del		9	36239751-36312021					Homozygous disease causing
chr9	36245957-36246190	c.547_709+70delinsTAG		9	36245960-36246193					Homozygous disease causing
chr9	36246031-36246032	c.705_706delinsCT	p.Trp235Cys	9	36246034-36246035					Homozygous disease causing
chr9	36246062-36246063	c.674del	p.Asn225Thrfs*4	9	36246066					Homozygous embryonic lethal
chr9	36246205-36246209	c.528_531del	p.Ile177Aspfs*4	9	36246208-36246212					Homozygous embryonic lethal
chr9	36246421-36246423	c.314_315del	p.Thr105Asnfs*7	9	36246424-36246426					Homozygous embryonic lethal
chr9	36246479-36222774	del ex3-ex9	>35.7kb	9	36222782-36246477					Homozygous embryonic lethal
chr9	36246479-36246028	del ex3		9	36246031-36246482					Homozygous embryonic lethal
chr9	36247948-36254127	c.52-4733_257+1240del		9	36247951-36254130					Homozygous disease causing
chr9	36249299-36249300	c.146del	p.Asn49Thrfs*33	9	36249303					Homozygous embryonic lethal
chr9	36249844-36260829	c.52-11435_52-451del		9	36249847-36260832					Homozygous disease causing
chr9	36252958-36252958	c.52-3564_709+950dup		9	36252961					Homozygous disease causing
chr9	36253046-36253046	c.52-3652_709+469dup		9	36253049					Homozygous disease causing
chr9	36257541-36261658	c.52-12264_52-8148del		9	36257544-36261661					Homozygous disease causing
chr9	36257575-36267468	c.51+9423_52-8182del		9	36257578-36267471					Homozygous disease causing
chr9	36257582-36268910	c.51+7981_52-8189del		9	36257585-36268913					Homozygous disease causing
chr9	36259401-36266483	c.51+10408_52-10008del		9	36259404-36266486					Homozygous disease causing
chr9	36259402-36266483	7.082kb deletion		9	36259405-36266486					Homozygous disease causing
chr9	36276934-36276935	c.7del	p.Thr3fs	9	36276937-36276938					Homozygous embryonic lethal
chr9	36276941-36222774	del ex1-9		9	36222777-36276944					Homozygous embryonic lethal
chr9	36276941-36249189	del ex1-2	Exon 1-2 del	9	36249192-36276944					Homozygous embryonic lethal
chr9	36276941-36276891	del ex1		9	36276894-36276944					Homozygous embryonic lethal
chr9	36219975	c.1769G>C	p.Gly590Ala		36219978					Homozygous disease causing
[truncated: 11 more columns]
