# Supplementary material for: Estimating the Prevalence of GNE Myopathy Using Population Genetic Databases
Source: Hum Mutat. 2024 Aug 29;2024:7377504. doi: 10.1155/2024/7377504 (PMC11919241; doi:10.1155/2024/7377504)
Supplement: Supporting Information 5 — Table S4: A summary table of all of the prevalence estimates using the maximum likelihood with and without variant severity, Bayesian with and without variant severity, and Bayesian with variance with and without variant severity. [file 7377504.f5.xlsx]

## Sheet: Sheet1
	Pathogenic (hg37)												Pathogenic + CADD23												Pathogenic + CADD>13 insilicopath												Pathogenic + all CADD>13												Pathogenic (hg38)
	With variant severity						Without variant severity						With variant severity						Without variant severity						With variant severity						Without variant severity						With variant severity						Without variant severity						With variant severity
	Maximum Likelihood	Confidence Interval	Bayesian without Variance	Confidence Interval	Bayesian with Variance	Confidence Interval	Maximum Likelihood	Confidence Interval	Bayesian without Variance	Confidence Interval	Bayesian with Variance	Confidence Interval	Maximum Likelihood	Confidence Interval	Bayesian without Variance	Confidence Interval	Bayesian with Variance	Confidence Interval	Maximum Likelihood	Confidence Interval	Bayesian without Variance	Confidence Interval	Bayesian with Variance	Confidence Interval	Maximum Likelihood	Confidence Interval	Bayesian without Variance	Confidence Interval	Bayesian with Variance	Confidence Interval	Maximum Likelihood	Confidence Interval	Bayesian without Variance	Confidence Interval	Bayesian with Variance	Confidence Interval	Maximum Likelihood	Confidence Interval	Bayesian without Variance	Confidence Interval	Bayesian with Variance	Confidence Interval	Maximum Likelihood	Confidence Interval	Bayesian without Variance	Confidence Interval	Bayesian with Variance	Confidence Interval	Maximum Likelihood
ALL	11.0043	(9.152404 , 13.26561)	11.0431	(9.188688 , 13.30722)	11.0539	(9.196293 , 13.32034)	18.4638	( 16.16444 , 21.18131)	18.5038	(16.20194 , 21.22417)	18.5274	(16.22095 , 21.2507)	28.4791	(24.59404 , 32.69535)	28.5221	(24.63455 , 32.74074)	28.5481	(24.6549 , 32.77127)	35.9934	(31.81709 , 40.71759)	36.037	(31.85807 , 40.76382)	36.0761	(31.89097 , 40.81058)	31.0485	(26.92241 , 35.98543)	31.0961	(26.96638 , 36.03617)	31.1247	(26.98706 , 36.06959)	38.7467	(34.18903 , 44.18551)	38.7955	(34.23492 , 44.23746)	38.8372	(34.26629 , 44.28697)	87.6769	(78.78805 , 98.61825)	87.7968	(78.90202 , 98.74453)	87.8563	(78.9593 , 98.81752)	95.415	(86.01306 , 106.602)	95.536	(86.12815 , 106.7298)	95.6099	(86.19399 , 106.8112)	9.62532
AFR	32.3212	(17.2216 , 50.80722)	33.872	(18.67366 , 52.52038)	33.9512	(18.71525 , 52.63)	173.91	( 137.5631 , 212.4743)	175.472	(138.9542 , 214.1994)	176.042	(139.4787 , 214.8303)	149.124	(113.211 , 190.0467)	150.453	(114.4439 , 191.4784)	150.73	(114.658 , 191.834)	290.743	(237.0307 , 349.2858)	292.072	(238.2339 , 350.7394)	292.844	(238.8976 , 351.5962)	172.651	(133.1876 , 219.157)	174.093	(134.5881 , 220.6901)	174.406	(134.8219 , 221.0773)	314.27	(256.9915 , 383.5829)	315.736	(258.3194 , 385.1989)	316.543	(259.0459 , 386.0911)	323.337	(255.9273 , 399.6545)	326.159	(258.452 , 402.7711)	326.758	(258.9229 , 403.4696)	465.077	(379.7294 , 563.1096)	467.918	(382.3022 , 566.2296)	469.021	(383.2635 , 567.4698)	30.2215
AMR	6.93851	(1.149916 , 26.88987)	7.22957	(1.29011 , 27.42115)	8.65557	(1.329192 , 31.60936)	7.54083	( 1.635649 , 27.53061)	7.83684	(1.778417 , 28.06681)	9.29611	(1.845024 , 32.28907)	16.4643	(6.164735 , 45.36416)	17.0071	(6.510427 , 46.22065)	18.5015	(6.611331 , 50.48391)	17.0758	(6.653259 , 45.94539)	17.6222	(7.002663 , 46.80424)	19.1504	(7.135829 , 51.09972)	18.1689	(6.670012 , 50.75957)	18.7982	(7.063966 , 51.74747)	20.3057	(7.175411 , 56.82572)	18.7804	(6.978843 , 51.94554)	19.4158	(7.375203 , 52.96193)	20.9572	(7.517676 , 57.72645)	32.3546	(15.83404 , 73.38454)	33.6973	(16.79972 , 75.34724)	35.2803	(16.98258 , 80.40529)	32.9767	(16.3915 , 74.22114)	34.3255	(17.35707 , 76.19361)	35.9469	(17.57939 , 80.66257)	4.02431
ASJ	0.0393754	(0 , 0.2461256)	0.137097	(0.02837343 , 0.447853)	0.351634	(0.2232304 , 0.6919047)	0.0393754	( 0 , 0.2461256)	0.139269	(0.0305458 , 0.4500254)	0.419153	(0.2907495 , 0.7594239)	0.0870109	(0 , 0.4712767)	0.248181	(0.04084295 , 0.7921091)	0.718809	(0.4824731 , 1.301042)	0.0870109	(0 , 0.4712767)	0.248957	(0.04161838 , 0.7928845)	0.782827	(0.546491 , 1.36506)	0.0870109	(0 , 0.4712767)	0.268788	(0.04954326 , 0.8285202)	0.80213	(0.5538869 , 1.400167)	0.0870109	(0 , 0.4712767)	0.270598	(0.05073315 , 0.8311513)	0.867181	(0.6183192 , 1.46604)	0.155395	(0.009320693 , 0.625818)	0.563823	(0.2048315 , 1.318089)	1.41169	(1.023175 , 2.205305)	0.155395	(0.009320693 , 0.625818)	0.565346	(0.2063554 , 1.319612)	1.50783	(1.119316 , 2.301446)	4.04883
EAS	18.0884	(10.74941 , 27.06019)	18.6819	(11.23114 , 27.79494)	18.787	(11.29751 , 27.90252)	25.0459	( 15.9096 , 37.21107)	25.7363	(16.4612 , 38.05093)	26.0061	(16.67965 , 38.37792)	21.9682	(13.60546 , 32.65157)	22.5626	(14.07435 , 33.37999)	22.6924	(14.18847 , 33.53058)	29.496	(18.76591 , 42.651)	30.1365	(19.27797 , 43.41982)	30.4364	(19.52037 , 43.77728)	21.6688	(13.30736 , 32.12948)	22.3091	(13.78675 , 32.90546)	22.4412	(13.91925 , 33.05391)	29.496	(18.76591 , 42.651)	30.1918	(19.32214 , 43.48611)	30.4939	(19.56681 , 43.84583)	54.058	(36.17836 , 77.76755)	55.6231	(37.42368 , 79.60511)	55.8713	(37.65797 , 79.92284)	65.497	(42.49659 , 99.76647)	67.1365	(43.82016 , 101.7719)	67.9688	(44.35615 , 103.0353)	251.99
FIN	0.0232573	(0 , 0.107745)	0.0414585	(0.005535071 , 0.1442722)	0.0486083	(0.008414847 , 0.1560546)	0.0295953	( 0.001584498 , 0.1228418)	0.050291	(0.008470389 , 0.1621707)	0.0616852	(0.0140104 , 0.1815549)	0.405775	(0.1081661 , 0.995916)	0.4563	(0.1349803 , 1.074671)	0.484824	(0.1512457 , 1.120746)	0.412113	(0.114011 , 1.00077)	0.463623	(0.1418318 , 1.080165)	0.49597	(0.1608827 , 1.126778)	0.405775	(0.1081661 , 0.995916)	0.459679	(0.1368195 , 1.079735)	0.488705	(0.1535866 , 1.126312)	0.412113	(0.114011 , 1.00077)	0.467586	(0.1440274 , 1.08621)	0.500434	(0.1635799 , 1.133324)	28.9148	(19.35063 , 42.41345)	29.6286	(19.93716 , 43.27389)	29.9207	(20.12181 , 43.67677)	28.9211	(19.35063 , 42.47049)	29.6362	(19.93722 , 43.33466)	29.9325	(20.1228 , 43.74798)	0.0484391
NFE	3.16046	(2.127425 , 4.603803)	3.19559	(2.156424 , 4.646429)	3.21866	(2.171986 , 4.695084)	3.25297	( 2.17168 , 4.772137)	3.2898	(2.201814 , 4.816643)	3.31958	(2.221517 , 4.863034)	13.1632	(9.747693 , 17.50182)	13.2192	(9.79601 , 17.56642)	13.2827	(9.852928 , 17.64234)	13.3304	(9.922127 , 17.70665)	13.3874	(9.971441 , 17.77213)	13.4585	(10.01652 , 17.86634)	14.0158	(10.70898 , 18.36932)	14.0776	(10.76308 , 18.43992)	14.1423	(10.82028 , 18.53134)	14.3627	(11.10448 , 18.7941)	14.4265	(11.16061 , 18.86682)	14.4988	(11.22179 , 18.96218)	44.7262	(36.18705 , 53.74332)	44.9033	(36.34672 , 53.93734)	45.0129	(36.41789 , 54.07235)	44.9866	(36.45031 , 54.08543)	45.1653	(36.61156 , 54.28099)	45.2835	(36.69493 , 54.42673)	3.81036
OTH	7.19314	(1.968759 , 16.07255)	8.24113	(2.557702 , 17.61904)	8.55146	(2.729551 , 18.11214)	8.15276	( 2.630998 , 18.08457)	9.22087	(3.25259 , 19.65753)	9.69743	(3.538167 , 20.35146)	16.8839	(6.849151 , 32.88951)	18.0143	(7.576129 , 34.44458)	18.545	(7.965568 , 35.17461)	17.8435	(7.499301 , 34.76201)	18.982	(8.24471 , 36.34127)	19.6737	(8.714536 , 37.28824)	26.9425	(9.087282 , 60.87945)	28.4323	(9.968879 , 63.05488)	29.8295	(10.37546 , 66.30981)	27.9021	(9.652438 , 61.94812)	29.4182	(10.55858 , 64.16122)	30.9763	(11.08008 , 67.78399)	68.0747	(32.04072 , 121.2707)	71.8479	(34.66291 , 126.2304)	73.7357	(35.50695 , 129.8649)	69.0343	(33.10878 , 123.1789)	72.8208	(35.75859 , 128.1823)	74.8726	(36.70127 , 132.0415)	N/A
SAS	19.0161	(10.72973 , 28.11567)	19.9209	(11.61505 , 29.03089)	19.9408	(11.62754 , 29.0583)	201.88	( 166.4579 , 237.6861)	202.788	(167.2828 , 238.6692)	203.247	(167.7003 , 239.1669)	60.9295	(43.67338 , 78.26579)	61.5633	(44.2825 , 78.91878)	61.629	(44.33 , 79.00266)	243.794	(203.7642 , 283.0326)	244.424	(204.3419 , 283.7108)	244.929	(204.8039 , 284.2543)	67.1031	(50.20138 , 85.46353)	67.7707	(50.82026 , 86.15761)	67.8429	(50.87955 , 86.24567)	249.967	(208.4367 , 298.5593)	250.643	(209.0546 , 299.2958)	251.154	(209.5217 , 299.854)	295.219	(252.2882 , 351.0031)	296.695	(253.6358 , 352.5855)	296.964	(253.89 , 352.8859)	480.743	(418.4389 , 559.8036)	482.224	(419.8233 , 561.4002)	482.936	(420.4876 , 562.1675)	25.0471
MID	N/A	N/A	N/A	N/A	N/A	N/A	N/A	N/A	N/A	N/A	N/A	N/A	N/A	N/A	N/A	N/A	N/A	N/A	N/A	N/A	N/A	N/A	N/A	N/A	N/A	N/A	N/A	N/A	N/A	N/A	N/A	N/A	N/A	N/A	N/A	N/A	N/A	N/A	N/A	N/A	N/A	N/A	N/A	N/A	N/A	N/A	N/A	N/A	15.9697
[truncated: 11 more columns]
